# Supplementary material for: Genome-wide association analyses of autoimmune hypothyroidism reveal autoimmune and thyroid-specific contributions and an inverse relationship with cancer risk
Source: Nat Genet. 2026 Feb 26;58(3):550–9. doi: 10.1038/s41588-026-02521-1 (PMC12987720; doi:10.1038/s41588-026-02521-1)
Supplement: Supplementary file 3 — Supplementary Tables 1–12. [file 41588_2026_2521_MOESM3_ESM.xlsx]

## Sheet: List of Tables
Table index	Description
Supplementary Table 1	417 non-MHC gws (p value < 5 x10^-8) hits from FG-UKBB meta analysis
Supplementary Table 2	Concordant AIHT and PD-1 (PDCD1) protein level associations
Supplementary Table 3	Linemodels shared calculations and inputs from Meta-ukbb results from the 417 hits for AUTOIMMUNE_NONTHYROID (Autoimmune diseases excluding thyroid diseases), C3_SKIN_EXALLC (Malignant neoplasm of skin, controls excluding all cancers), FG TSH_IRN (REGENIE analysis of thyrotropin sample-wise median, normalized, n=341364), and E4_THYTOXGOITDIF (Thyrotoxicosis, E05)
Supplementary Table 4	Congenital thyroid screening panel genes from https://panelapp.genomicsengland.co.uk/,strongest association within 100 kb of the gene footprint, provided as a means of annotating potential non-coding associations.
Supplementary Table 5	Top negative phenotypic associations with AIHT PRS
Supplementary Table 6	Association results of hypothyroidism polygenic risk score (PGS) calculated from UKBB alone against all phenotypes in FinnGen
Supplementary Table 7	Subset of ST6 where the PGS effect is protective (for ease of viewing)
Supplementary Table 8	Same as ST6, but calculated on all FinnGen after removing the MHC variants
Supplementary Table 9	Same as ST6, but calculated on all FinnGen non-AIHT cases only
Supplementary Table 10	Table comparing phenotypic definitions in this study to other recent literature
Supplementary Table 11	List of autoimmune diseases and ICD10 codes included in the AUTOIMMUNE_NONTHYROID phenotype defintion
Supplementary Table 12	Options for gene assignments - nearest gene, tissue-specific QTLs whose credible set contains the gene, PoPS ranking score and incorporation of the reviewed coding variants table.

## Sheet: Supplementary Table 1
variant	rsid	FG_INFO	FG_most_severe	FG_gene_most_severe	best_guess_gene	FG_GENOME_enrichment_nfe	CHROM	POS	REF	ALT		UKFG_beta	UKFG_pval		UKFGMVP_all_inv_var_meta_beta	UKFGMVP_all_inv_var_meta_p		FG_beta	FG_se	FG_pval	FG_af		UKBB_beta	UKBB_se	UKBB_pval	UKBB_af		MVP_pval	MVP_beta	MVP_var	proxy_SNP	r2	proxy_rsid	proxy_MVP_or	proxy_MVP_pval	proxy_MVP_fg_beta	proxy_MVP_var	original_order
1:1238231:G:A	rs6697886	0.995756	downstream_gene_variant	C1QTNF12	C1QTNF12	1.01021	1	1238231	G	A		-0.0476	1.38e-9		-0.0413	2.19e-14		-0.0408	0.00951	1.76e-5	0.154		-0.0623	0.014	8.25e-6	0.14361		7.515e-5	-0.0334348	1:1238231:A:G	NA	NA	NA	NA	NA	NA	NA	1
1:2562891:G:A	rs2234167	0.996413	missense_variant	TNFRSF14	TNFRSF14	0.97019	1	2562891	G	A		0.0788	6.82e-21		0.0611	5.15e-30		0.071	0.0103	6.38e-12	0.121		0.0937	0.0144	7.66e-11	0.13241		1.411e-11	0.0490852	1:2562891:A:G	NA	NA	NA	NA	NA	NA	NA	2
1:2590765:G:T	rs881640	0.995451	3_prime_UTR_variant	MMEL1	TNFRSF14	1.29297	1	2590765	G	T		-0.0396	1.77e-8		-0.0284	7.32e-9		-0.0334	0.00837	6.57e-5	0.211		-0.0543	0.0129	2.65e-5	0.17405		0.02057	-0.0168571	1:2590765:T:G	NA	NA	NA	NA	NA	NA	NA	3
1:7884770:C:A	rs146918925	0.990928	intergenic_variant		PER3	3.87366	1	7884770	C	A		-0.115	1.87e-8		-0.103	3.01e-8		-0.11	0.0216	3.59e-7	0.0269		-0.163	0.065	0.0118	0.005896		0.4359	-0.0344014	1:7884770:A:C	NA	NA	NA	NA	NA	NA	NA	4
1:8437247:T:A	rs301802	0.998749	intron_variant	RERE	RERE	1.18881	1	8437247	T	A		-0.035	1.66e-9		-0.024	2.82e-10		-0.0258	0.00716	3.05e-4	0.656		-0.0526	0.00993	1.16e-7	0.58634		0.00104	-0.0178399	1:8437247:A:T	NA	NA	NA	NA	NA	NA	NA	5
1:10683890:G:A	rs7555370	0.995345	intron_variant	CASZ1	CASZ1	1.02231	1	10683890	G	A		-0.0342	1.43e-9		-0.0263	8.16e-11		-0.0292	0.00687	2.19e-5	0.443		-0.0445	0.0099	6.89e-6	0.42868		0.001571	-0.0188218	1:10683890:A:G	NA	NA	NA	NA	NA	NA	NA	6
1:12203862:C:T	rs235220	0.97182	intron_variant	TNFRSF1B	TNFRSF1B	1.0669	1	12203862	C	T		-0.0519	2.1e-13		-0.0436	1.13e-17		-0.0456	0.00845	6.96e-8	0.213		-0.0665	0.0129	2.4e-7	0.19552		3.749e-5	-0.0314987	1:12203862:T:C	NA	NA	NA	NA	NA	NA	NA	7
1:19445431:C:T	rs12091047	0.997696	intron_variant	CAPZB	CAPZB	0.92378	1	19445431	C	T		0.0834	4.48e-45		0.0874	8.36e-104		0.091	0.00727	5.01e-36	0.318		0.0682	0.0102	2.23e-11	0.36048		5.603e-57	0.0927734	1:19445431:T:C	NA	NA	NA	NA	NA	NA	NA	8
1:19517082:A:G	rs10917469	0.998432	intron_variant	MINOS1	CAPZB	0.651305	1	19517082	A	G		-0.112	1.03e-40		-0.115	1.07e-92		-0.117	0.0107	3.55e-28	0.121		-0.103	0.0136	2.59e-14	0.15487		1.004e-60	-0.13715	1:19517082:G:A	NA	NA	NA	NA	NA	NA	NA	9
1:25001856:C:T	rs6674895	0.996041	intergenic_variant		NA	0.947575	1	25001856	C	T		0.0501	1.52e-15		0.0353	1.85e-15		0.0484	0.00756	1.48e-10	0.713		0.0538	0.0113	1.89e-6	0.74971		0.001587	0.0211215	1:25001856:T:C	NA	NA	NA	NA	NA	NA	NA	10
1:28193650:C:T	rs905908	0.997906	intron_variant	PTAFR	ATP5IF1	0.918605	1	28193650	C	T		-0.0341	7.58e-9		-0.0276	6.73e-12		-0.0304	0.00724	2.64e-5	0.33		-0.0413	0.0102	4.93e-5	0.35751		0.001949	-0.0188218	1:28193650:T:C	NA	NA	NA	NA	NA	NA	NA	11
1:37898603:G:A	rs12752271	0.996156	intron_variant	INPP5B	INPP5B	1.04566	1	37898603	G	A		-0.0469	6.65e-17		-0.0367	3.69e-21		-0.038	0.00683	2.63e-8	0.465		-0.0652	0.00984	3.3e-11	0.44125		2.076e-5	-0.0237165	1:37898603:A:G	NA	NA	NA	NA	NA	NA	NA	12
1:38151199:C:A	rs883220	0.999853	regulatory_region_variant		POU3F1	1.03811	1	38151199	C	A		-0.0412	1.94e-10		-0.0346	3.24e-15		-0.027	0.00794	6.64e-4	0.243		-0.0688	0.0111	6.15e-10	0.26074		3.373e-7	-0.0314987	1:38151199:A:C	NA	NA	NA	NA	NA	NA	NA	13
1:39929497:A:G	rs3103780	0.998959	intergenic_variant		TRIT1	1.07731	1	39929497	A	G		0.0373	3.19e-9		0.0283	8.83e-11		0.0329	0.00765	1.74e-5	0.271		0.0465	0.0111	2.66e-5	0.26551		6.674e-5	0.0257281	1:39929497:G:A	NA	NA	NA	NA	NA	NA	NA	14
1:51075821:C:CA	rs556409158	0.985442	intergenic_variant	NA	NA	44.2299	1	51075821	C	CA		0.0901	4.74e-10		0.0901	4.74e-10		0.0901	0.0145	4.74e-10	0.0568		NA	NA	NA	NA		NA	NA	:::	1:51100555:C:T	0.9866	rs78620259	NA	NA	NA	NA	15
1:53909897:C:A	rs2235544	0.989859	intron_variant	DIO1	DIO1	1.06633	1	53909897	C	A		-0.0432	1.32e-14		-0.0277	3.96e-14		-0.0545	0.00684	1.71e-15	0.545		-0.0202	0.00979	0.0395	0.53123		0.006683	-0.0139029	1:53909897:A:C	NA	NA	NA	NA	NA	NA	NA	16
1:59705533:A:G	rs4619004	0.981086	intron_variant	FGGY	FGGY	0.600363	1	59705533	A	G		0.0553	1.13e-8		0.0526	2.39e-14		0.0508	0.0125	5.08e-5	0.0799		0.062	0.0152	4.85e-5	0.1246		8.533e-6	0.0449974	1:59705533:G:A	NA	NA	NA	NA	NA	NA	NA	17
1:61144924:G:GAC	rs10655681	0.988731	intron_variant	NFIA	NFIA	1.02725	1	61144924	G	GAC		0.0974	1.77e-8		0.0974	1.77e-8		0.0828	0.0251	9.6e-4	0.98		0.111	0.0239	3.59e-6	0.95492		NA	NA	:::	1:61143857:A:C	0.9967	rs334726	0.8803	7.154e-19	0.127493	1:61143857:C:A	18
1:61208380:T:G	rs332823	0.995143	intron_variant	NFIA	NFIA	0.944729	1	61208380	T	G		-0.0327	6.46e-9		-0.0315	7.14e-16		-0.0319	0.00689	3.57e-6	0.424		-0.0343	0.00981	4.66e-4	0.46965		5.249e-8	-0.0314987	1:61208380:G:T	NA	NA	NA	NA	NA	NA	NA	19
1:64989483:G:C	rs74435468	0.994467	non_coding_transcript_exon_variant	LINC01359	JAK1	0.90409	1	64989483	G	C		0.0755	1.27e-10		0.0474	1.82e-8		0.057	0.0148	1.16e-4	0.0548		0.107	0.0193	3.05e-8	0.070633		0.06276	0.0261387	1:64989483:C:G	NA	NA	NA	NA	NA	NA	NA	20
1:64989794:C:A	rs573741	0.991379	non_coding_transcript_exon_variant	LINC01359	LINC01359	0.980447	1	64989794	C	A		0.0796	1.27e-18		0.0564	2.35e-18		0.0654	0.0109	2.1e-9	0.887		0.11	0.0161	6.99e-12	0.89342		6.611e-4	0.0338671	1:64989794:A:C	NA	NA	NA	NA	NA	NA	NA	21
1:67273905:A:C	rs11209031	0.999647	upstream_gene_variant	AL389925.1	NA	0.69144	1	67273905	A	C		0.0387	2.05e-8		0.0251	6.13e-8		0.0277	0.00876	0.00155	0.184		0.0565	0.0112	4.34e-7	0.25988		0.04559	0.0132879	1:67273905:C:A	NA	NA	NA	NA	NA	NA	NA	22
1:67327488:C:G	rs10489626	0.990739	intron_variant	IL12RB2	IL12RB2	0.456808	1	67327488	C	G		0.059	3.44e-11		0.0424	7.61e-14		0.0426	0.012	3.99e-4	0.0871		0.0787	0.0132	2.62e-9	0.16266		8.296e-5	0.0314907	1:67327488:G:C	NA	NA	NA	NA	NA	NA	NA	23
1:77984833:C:A	rs34517439	0.995459	intron_variant	DNAJB4	FUBP1	1.05947	1	77984833	C	A		0.0518	6.14e-10		0.0515	2.15e-16		0.0526	0.0101	1.94e-7	0.128		0.0501	0.015	8.16e-4	0.12414		6.4e-7	0.0479305	1:77984833:A:C	NA	NA	NA	NA	NA	NA	NA	24
1:101270361:C:T	rs2392239	0.99698	downstream_gene_variant	PPIAP7	PPIAP7	1.22652	1	101270361	C	T		-0.032	4.32e-8		-0.031	2.25e-14		-0.0244	0.007	4.83e-4	0.384		-0.0496	0.0106	3.15e-6	0.30756		7.685e-8	-0.0324672	1:101270361:T:C	NA	NA	NA	NA	NA	NA	NA	25
1:107819547:GAC:G	rs78765971	0.998105	intron_variant	VAV3	VAV3	1.28759	1	107819547	GAC	G		0.227	2.6e-143		0.227	2.6e-143		0.205	0.0103	7.55e-88	0.115		0.29	0.0176	3.78e-61	0.089134		NA	NA	:::	1:107820073:T:A	0.9994	rs112590700	0.7884	8.052e-133	0.23775	1:107820073:A:T	26
1:109804203:G:A	rs72974718	0.986182	intergenic_variant		NA	0.828527	1	109804203	G	A		0.0364	3.7e-8		0.0358	3.21e-14		0.0287	0.00813	4.05e-4	0.228		0.0516	0.0114	6.11e-6	0.26096		4.225e-6	0.0326265	1:109804203:A:G	NA	NA	NA	NA	NA	NA	NA	27
1:109813390:T:G	rs12138667	0.995142	upstream_gene_variant	NDUFA5P10	NDUFA5P10	0.74697	1	109813390	T	G		0.0395	3.29e-12		0.0352	3.6e-18		0.0309	0.00692	7.86e-6	0.407		0.0568	0.00987	8.52e-9	0.52523		2.913e-7	0.0311811	1:109813390:G:T	NA	NA	NA	NA	NA	NA	NA	28
1:111154187:GTATTTTATTTTATTTTATTTTATTT:G	rs201981261	0.982429	intron_variant	CEPT1	CEPT1	0.827297	1	111154187	GTATTTTATTTTATTTTATTTTATTT	G		-0.0871	3.49e-11		-0.0871	3.49e-11		-0.0871	0.0132	3.49e-11	0.0753		NA	NA	NA	NA		0.03108	-0.0148886	1:111154187:G:GTATTTTATTTTATTTTATTTTATTT	NA	NA	NA	NA	NA	NA	NA	29
1:113834946:A:G	rs2476601	0.999709	missense_variant	PTPN22	PTPN22	0.948658	1	113834946	A	G		-0.347	5e-324		-0.29	5e-324		-0.309	0.00922	1.47e-245	0.855		-0.476	0.0168	3.76e-177	0.89851		3.716e-122	-0.214305	1:113834946:G:A	NA	NA	NA	NA	NA	NA	NA	30
1:116769497:A:G	rs798034,rs386634949	0.998709	downstream_gene_variant	CD2	CD2	2.47526	1	116769497	A	G		-0.0453	8.58e-9		-0.0454	7.69e-15		-0.0336	0.00873	1.17e-4	0.188		-0.0951	0.0181	1.44e-7	0.079267		4.236e-5	-0.0440169	1:116769497:G:A	NA	NA	NA	NA	NA	NA	NA	31
1:149671787:A:T	rs1298589556	0.795491	intron_variant	LINC00869	LINC00869	1.82729	1	149671787	A	T		-0.237	6.51e-9		-0.237	6.51e-9		-0.237	0.0408	6.51e-9	0.00957		NA	NA	NA	NA		NA	NA	:::	NA	NA	NA	NA	NA	NA	NA	32
1:150715890:AAT:A	rs34175040	0.997157	intron_variant	HORMAD1	CTSS	1.00784	1	150715890	AAT	A		-0.036	1.35e-10		-0.0308	6.95e-16		-0.0345	0.00682	4.13e-7	0.466		-0.039	0.00982	7.28e-5	0.47349		6.156e-7	-0.0276152	1:150715890:A:AAT	NA	NA	NA	NA	NA	NA	NA	33
1:156825994:A:G	rs7516736	0.997019	intron_variant	NTRK1	SH2D2A	0.978951	1	156825994	A	G		-0.0597	1.44e-24		-0.0388	2.33e-22		-0.0553	0.00703	3.6e-15	0.627		-0.0693	0.0104	3.28e-11	0.6769		4.565e-4	-0.0207825	1:156825994:G:A	NA	NA	NA	NA	NA	NA	NA	34
1:157764025:A:G	rs11264817	0.988557	intron_variant	FCRL2	FCRL3	0.8957	1	157764025	A	G		0.0334	2.99e-9		0.0343	1.38e-18		0.036	0.00685	1.51e-7	0.459		0.028	0.00985	0.00452	0.47254		7.124e-11	0.0367677	1:157764025:G:A	NA	NA	NA	NA	NA	NA	NA	35
1:160460999:C:CAG	rs71655196	0.971508	intergenic_variant		NA	0.764244	1	160460999	C	CAG		-0.0539	2.83e-8		-0.0539	2.83e-8		-0.04	0.0122	9.91e-4	0.0893		-0.0782	0.0161	1.21e-6	0.116		NA	NA	:::	NA	NA	NA	NA	NA	NA	NA	36
1:167457187:G:A	rs1214598	0.995012	intron_variant	CD247	CD247	0.579803	1	167457187	G	A		0.0467	5.35e-14		0.0409	4.48e-21		0.0401	0.0079	3.7e-7	0.246		0.0573	0.01	1.16e-8	0.3856		5.373e-7	0.0312843	1:167457187:A:G	NA	NA	NA	NA	NA	NA	NA	37
1:168544770:C:T	rs10753774	0.996325	upstream_gene_variant	XCL2	XCL2	1.32327	1	168544770	C	T		0.0437	8.99e-14		0.0377	5.18e-21		0.0436	0.00698	4.34e-10	0.384		0.0441	0.0108	4.55e-5	0.28883		4.391e-8	0.0319035	1:168544770:T:C	NA	NA	NA	NA	NA	NA	NA	38
1:185182538:G:A	rs12141722	0.998978	intron_variant	SWT1	SWT1:H536R, I148V	0.943366	1	185182538	G	A		0.0357	1.03e-9		0.024	4.3e-10		0.038	0.00713	9.71e-8	0.345		0.0308	0.0102	0.00247	0.3571		0.01889	0.012275	1:185182538:A:G	NA	NA	NA	NA	NA	NA	NA	39
1:198684045:A:G	rs17669032	0.998417	intron_variant	PTPRC	PTPRC	0.638002	1	198684045	A	G		-0.0664	1.01e-10		-0.053	1.94e-15		-0.0519	0.0134	1.08e-4	0.0708		-0.0872	0.016	5.09e-8	0.1061		3.512e-6	-0.0411419	1:198684045:G:A	NA	NA	NA	NA	NA	NA	NA	40
1:198977059:C:T	rs7526882	0.99348	intergenic_variant		PTPRC	0.917694	1	198977059	C	T		0.054	1e-19		0.0503	3.58e-33		0.053	0.0073	3.95e-13	0.32		0.0559	0.0102	4.34e-8	0.36365		2.64e-15	0.0491902	1:198977059:T:C	NA	NA	NA	NA	NA	NA	NA	41
1:200228410:A:G	rs12128213	0.994224	intergenic_variant		NA	1.14933	1	200228410	A	G		-0.033	4.13e-9		-0.0238	2.7e-8		-0.0272	0.00687	7.36e-5	0.572		-0.0446	0.00975	4.66e-6	0.50801		0.0704	-0.0129162	1:200228410:G:A	NA	NA	NA	NA	NA	NA	NA	42
1:200858418:C:CT	rs71138305	0.999368	3_prime_UTR_variant	CAMSAP2	CAMSAP2	1.16678	1	200858418	C	CT		0.0651	7.14e-15		0.0651	7.14e-15		0.048	0.01	1.68e-6	0.13		0.104	0.0151	6.69e-12	0.11895		NA	NA	:::	1:200857641:A:G	1	rs2292096	0.9664	1.477e-4	0.0341775	1:200857641:G:A	43
1:206477509:C:CA	rs5780344	0.986848	intron_variant	IKBKE	IKBKE	0.998387	1	206477509	C	CA		-0.0509	6.1e-11		-0.0432	6.68e-14		-0.0495	0.00933	1.1e-7	0.843		-0.0539	0.0141	1.28e-4	0.85384		7.701e-5	-0.0353671	1:206477509:CA:C	NA	NA	NA	NA	NA	NA	NA	44
1:206989558:A:G	rs1890867	0.998949	regulatory_region_variant		NA	0.816707	1	206989558	A	G		0.048	8.81e-16		0.0356	2.32e-19		0.0473	0.00736	1.3100000000000001e-10	0.303		0.0494	0.0102	1.31e-6	0.35633		1.974e-7	0.0292229	1:206989558:G:A	NA	NA	NA	NA	NA	NA	NA	45
1:212670845:T:C	rs2492788	0.999934	intergenic_variant		NA	1.17084	1	212670845	T	C		0.0361	1.2e-10		0.0234	2.89e-9		0.0344	0.0068	4.33e-7	0.51		0.0396	0.00988	5.98e-5	0.44956		0.02047	0.013592	1:212670845:C:T	NA	NA	NA	NA	NA	NA	NA	46
1:212801014:A:G	rs4951464	0.998675	intron_variant	TATDN3	FLVCR1-DT, NSL1	1.10395	1	212801014	A	G		-0.0344	1.31e-8		-0.0278	7.68e-12		-0.0288	0.00752	1.28e-4	0.717		-0.0448	0.0102	1.16e-5	0.64812		4.071e-6	-0.0276152	1:212801014:G:A	NA	NA	NA	NA	NA	NA	NA	47
1:218408167:T:C	rs1797071	0.989016	intron_variant	TGFB2	TGFB2	1.07027	1	218408167	T	C		-0.0394	1.68e-11		-0.0246	5.73e-8		-0.0346	0.00705	9.08e-7	0.374		-0.0498	0.0105	1.94e-6	0.33609		0.8224	-0.001998	1:218408167:C:T	NA	NA	NA	NA	NA	NA	NA	48
1:236143235:A:C	rs7512803	0.99615	intron_variant	GPR137B	GPR137B	0.946077	1	236143235	A	C		0.0325	5.91e-9		0.0253	4.96e-10		0.0274	0.00679	5.35e-5	0.485		0.0429	0.00979	1.16e-5	0.49461		0.003554	0.0186733	1:236143235:C:A	NA	NA	NA	NA	NA	NA	NA	49
1:236465834:C:A	rs12117927	0.973491	intron_variant	EDARADD	EDARADD, GPR137B	0.775571	1	236465834	C	A		0.05	3.52e-18		0.0399	3.23e-18		0.0386	0.00702	3.79e-8	0.405		0.0731	0.01	2.89e-13	0.48838		0.01506	0.0149106	1:236465834:A:C	NA	NA	NA	NA	NA	NA	NA	50
2:1403856:C:T	rs11675342	0.994685	intron_variant	TPO	TPO	1.03138	2	1403856	C	T		0.109	6.04e-83		0.128	1.43e-236		0.105	0.00685	9.02e-53	0.442		0.117	0.00989	3.44e-32	0.42291		7.184e-159	0.154084	2:1403856:T:C	NA	NA	NA	NA	NA	NA	NA	51
2:8302118:G:A	rs10174949	0.997305	intron_variant	LINC00299	LINC00299	1.25218	2	8302118	G	A		-0.0442	1.39e-13		-0.0322	1.94e-10		-0.0334	0.00719	3.45e-6	0.345		-0.0683	0.0107	1.98e-10	0.29408		0.9297	7.00245e-4	2:8302118:A:G	NA	NA	NA	NA	NA	NA	NA	52
2:12504610:C:T	rs1534430	0.996295	intron_variant	MIR3681HG	MIR3681HG	1.08003	2	12504610	C	T		-0.0695	2.96e-34		-0.0619	1.19e-53		-0.0586	0.00691	2.44e-17	0.419		-0.0925	0.01	3.07e-20	0.39028		1.673e-20	-0.0554347	2:12504610:T:C	NA	NA	NA	NA	NA	NA	NA	53
2:43282478:A:G	rs7599564	0.98689	intron_variant	THADA	THADA	1.04101	2	43282478	A	G		0.0461	1.53e-15		0.0369	3.48e-21		0.0491	0.00708	4.29e-12	0.623		0.0402	0.01	5.95e-5	0.60707		3.692e-8	0.0312843	2:43282478:G:A	NA	NA	NA	NA	NA	NA	NA	54
2:48052438:G:C	rs7609474	0.998315	intron_variant	AC092650.1	NA	0.582067	2	48052438	G	C		0.0372	2.05e-9		0.0242	1.31e-9		0.0401	0.00786	3.41e-7	0.251		0.0324	0.0101	0.00134	0.37614		0.01659	0.0132879	2:48052438:C:G	NA	NA	NA	NA	NA	NA	NA	55
2:55631052:T:G	rs9309268	0.998219	downstream_gene_variant	PNPT1	CFAP36, PTPN1	0.638845	2	55631052	T	G		0.0839	1.35e-9		0.0676	5.39e-16		0.0547	0.018	0.00238	0.0367		0.126	0.0216	5.71e-9	0.053646		2.527e-8	0.0704225	2:55631052:G:T	NA	NA	NA	NA	NA	NA	NA	56
2:61177770:C:G	rs3821224	0.988106	non_coding_transcript_exon_variant	AHSA2P	USP34	0.847062	2	61177770	C	G		-0.0414	9.77e-12		-0.0262	2.58e-10		-0.042	0.00749	2.08e-8	0.298		-0.0403	0.0104	1.09e-4	0.32767		0.007285	-0.0168571	2:61177770:G:C	NA	NA	NA	NA	NA	NA	NA	57
2:62232878:T:C	rs11678056	0.994286	intergenic_variant		XPO1	1.0293	2	62232878	T	C		0.0592	1.84e-12		0.0381	2.19e-11		0.0595	0.0102	4.98e-9	0.126		0.0585	0.0149	8.45e-5	0.12392		0.004806	0.0244976	2:62232878:C:T	NA	NA	NA	NA	NA	NA	NA	58
2:62304949:C:T	rs56287910	0.993465	intergenic_variant		NA	1.14032	2	62304949	C	T		0.0447	2.64e-15		0.0364	2.17e-20		0.0386	0.00685	1.78e-8	0.444		0.0578	0.01	7.85e-9	0.39504		9.549e-7	0.0287082	2:62304949:T:C	NA	NA	NA	NA	NA	NA	NA	59
2:64690875:AATAGTGGC:A	rs3839062	0.986084	intron_variant	SERTAD2	SERTAD2	1.46842	2	64690875	AATAGTGGC	A		0.0505	3.75e-16		0.0505	3.75e-16		0.0556	0.00727	1.99e-14	0.327		0.0369	0.0119	0.00191	0.22709		NA	NA	:::	2:64663230:A:G	0.9379	rs6724738	0.9788	0.002982	0.0214279	2:64663230:G:A	60
2:65377780:A:G	rs386646828,rs268120	0.997699	intron_variant	SPRED2	SPRED2	0.895981	2	65377780	A	G		-0.0398	6.92e-11		-0.0285	1.03e-9		-0.0347	0.00725	1.71e-6	0.675		-0.052	0.0113	3.89e-6	0.74972		0.3345	-0.00796817	2:65377780:G:A	NA	NA	NA	NA	NA	NA	NA	61
2:66425823:C:A	rs6738144	0.991638	downstream_gene_variant	MEIS1-AS3	MEIS1	1.00001	2	66425823	C	A		-0.0339	1.09e-8		-0.0233	1.28e-7		-0.0348	0.00719	1.31e-6	0.663		-0.0319	0.0105	0.00228	0.67535		0.6539	-0.00399202	2:66425823:A:C	NA	NA	NA	NA	NA	NA	NA	62
2:97658891:G:A	rs11692435	0.994688	missense_variant	ACTR1B	ACTR1B, ANKRD36	2.88757	2	97658891	G	A		-0.054	4.22e-13		-0.043	1.43e-13		-0.0588	0.00814	5.09e-13	0.234		-0.0292	0.0184	0.112	0.083739		0.01153	-0.0237165	2:97658891:A:G	NA	NA	NA	NA	NA	NA	NA	63
2:97890066:T:C	rs182482858	0.992848	intron_variant	TMEM131	ZAP70	20.4721	2	97890066	T	C		0.237	7.6e-24		0.237	7.6e-24		0.237	0.0235	7.61e-24	0.0193		NA	NA	NA	NA		0.2933	0.151521	2:97890066:C:T	NA	NA	NA	NA	NA	NA	NA	64
2:100705638:A:G	rs181377372	0.983743	intergenic_variant		NA	8.87025	2	100705638	A	G		0.132	3.96e-9		0.132	4.3e-9		0.135	0.0232	6.34e-9	0.0209		0.0951	0.0909	0.296	0.0031352		0.2314	-0.116894	2:100705638:G:A	NA	NA	NA	NA	NA	NA	NA	65
2:159764337:G:A	rs3764969	0.983431	intron_variant	MARCH7	MARCHF7	0.944792	2	159764337	G	A		0.033	1.85e-8		0.0292	1.63e-12		0.0302	0.00718	2.69e-5	0.348		0.0388	0.0102	1.4e-4	0.35625		7.317e-6	0.0277824	2:159764337:A:G	NA	NA	NA	NA	NA	NA	NA	66
2:159963899:T:C	rs10177852	0.998257	intron_variant	PLA2R1	PLA2R1	1.01859	2	159963899	T	C		0.0422	8.03e-10		0.0392	2.65e-17		0.0442	0.00843	1.56e-7	0.791		0.0382	0.0119	0.00126	0.78344		3.424e-8	0.0371828	2:159963899:C:T	NA	NA	NA	NA	NA	NA	NA	67
2:161244750:G:A	rs11678980	0.97729926600000006	non_coding_transcript_exon_variant	LINC01806	LINC01806	0.826177	2	161244750	G	A		0.042	3.38e-13		0.0376	4.52e-20		0.033	0.00702	2.61e-6	0.399		0.0607	0.0101	2.01e-9	0.46351		1.134e-5	0.0272684	2:161244750:A:G	NA	NA	NA	NA	NA	NA	NA	68
2:162267541:C:T	rs1990760	0.999305	missense_variant	IFIH1	IFIH1	0.93187	2	162267541	C	T		0.0675	2.09e-32		0.0525	9.13e-41		0.0642	0.00693	1.83e-20	0.585		0.0743	0.01	1.09e-13	0.60916		3.981e-10	0.0356272	2:162267541:T:C	NA	NA	NA	NA	NA	NA	NA	69
2:162268127:T:C	rs35667974	0.995802	missense_variant	IFIH1	IFIH1	1.105	2	162268127	T	C		-0.225	6.91e-28		-0.184	1.05e-35		-0.206	0.0257	1.05e-15	0.0194		-0.259	0.0343	4.39e-14	0.021544		4.18e-11	-0.138892	2:162268127:C:T	NA	NA	NA	NA	NA	NA	NA	70
2:168728843:T:TA	rs200907925	0.97426	intron_variant	CERS6	CERS6	1.37868	2	168728843	T	TA		-0.0809	2.79e-8		-0.0561	3.19e-8		-0.0774	0.0173	7.68e-6	0.0425		-0.0894	0.027	9.26e-4	0.037706		0.0071	-0.0401818	2:168728843:TA:T	NA	NA	NA	NA	NA	NA	NA	71
2:172024450:A:G	rs72892830	0.990441	intron_variant	METAP1D	METAP1D	2.34687	2	172024450	A	G		-0.0505	3.47e-8		-0.0483	7.85e-10		-0.0527	0.0101	1.97e-7	0.133		-0.0407	0.0214	0.057	0.055262		0.003318	-0.0459289	2:172024450:G:A	NA	NA	NA	NA	NA	NA	NA	72
2:173929212:G:A	rs7579338	0.998991	intron_variant	SP3	SP3	1.16118	2	173929212	G	A		-0.0315	2.6e-8		-0.0264	6.09e-12		-0.0282	0.00686	4.02e-5	0.449		-0.0384	0.00998	1.17e-4	0.40606		2.001e-5	-0.0237165	2:173929212:A:G	NA	NA	NA	NA	NA	NA	NA	73
2:181279128:G:T	rs76547368	0.996819	intron_variant	LINC01934	LINC01934	0.99256200000000006	2	181279128	G	T		0.0515	8.4e-16		0.0375	5.08e-16		0.0442	0.0078	1.42e-8	0.252		0.0666	0.0112	2.81e-9	0.25614		0.001711	0.0214279	2:181279128:T:G	NA	NA	NA	NA	NA	NA	NA	74
2:191105394:C:G	rs7582694	0.999353	intron_variant	STAT4	STAT4	0.990312	2	191105394	C	G		-0.125	9.82e-80		-0.0917	5.09e-93		-0.11	0.00798	6.01e-43	0.769		-0.159	0.0118	3.62e-41	0.77498		1.042e-22	-0.0639133	2:191105394:G:C	NA	NA	NA	NA	NA	NA	NA	75
2:200176258:C:T	rs11679676	0.995004	intergenic_variant		TYW5, MAIP1	1.36756	2	200176258	C	T		0.0402	1.23e-8		0.0327	7.93e-10		0.0412	0.00835	7.89e-7	0.209		0.0377	0.0132	0.00442	0.16336		0.002081	0.0254204	2:200176258:T:C	NA	NA	NA	NA	NA	NA	NA	76
2:200872011:T:C	rs7606251	0.996136	intron_variant	PPIL3	NIF3L1	1.12782	2	200872011	T	C		0.0567	2.17e-17		0.0441	9.95e-21		0.0622	0.00797	5.64e-15	0.236		0.0435	0.0123	3.85e-4	0.19879		2.829e-5	0.0307685	2:200872011:C:T	NA	NA	NA	NA	NA	NA	NA	77
2:201311672:G:A	rs7609223	0.996241	intron_variant	ALS2CR12	FLACC1	1.09793	2	201311672	G	A		-0.0358	1.63e-10		-0.0218	4.18e-9		-0.0339	0.00683	7e-7	0.467		-0.0398	0.0098	4.88e-5	0.4615		0.01959	-0.0119286	2:201311672:A:G	NA	NA	NA	NA	NA	NA	NA	78
2:202099464:C:T	rs12474421	0.989098	intron_variant	KIAA2012	KIAA2012	1.24117	2	202099464	C	T		0.0361	5.17e-9		0.0276	4.79e-10		0.0319	0.00742	1.74e-5	0.304		0.0459	0.0112	4.25e-5	0.26126		0.001578	0.0204068	2:202099464:T:C	NA	NA	NA	NA	NA	NA	NA	79
2:202499211:A:G	rs146869774	0.991988	intron_variant	BMPR2	BMPR2	1.63422	2	202499211	A	G		-0.0552	2.29e-12		-0.0407	3.76e-10		-0.0579	0.00912	2.27e-10	0.172		-0.0474	0.0155	0.00225	0.11233		0.7267	0.00430927	2:202499211:G:A	NA	NA	NA	NA	NA	NA	NA	80
2:203880280:T:C	rs11571297	0.999528	regulatory_region_variant		CTLA4	0.752586	2	203880280	T	C		-0.149	6.26e-148		-0.132	2.86e-251		-0.122	0.00708	7.27e-67	0.373		-0.2	0.00983	6.3e-92	0.49065		2.241e-101	-0.120446	2:203880280:C:T	NA	NA	NA	NA	NA	NA	NA	81
2:213154257:C:G	rs62189580	0.997352	upstream_gene_variant	IKZF2	IKZF2	0.657433	2	213154257	C	G		-0.0458	1.49e-14		-0.0371	4.61e-20		-0.0512	0.00741	4.98e-12	0.311		-0.0359	0.00999	3.24e-4	0.40234		7.131e-7	-0.0285875	2:213154257:G:C	NA	NA	NA	NA	NA	NA	NA	82
2:216761868:G:T	rs6724363	0.997691	intron_variant	AC007563.2	ENSG00000236886	0.853275	2	216761868	G	T		0.0791	2.76e-40		0.0845	4.24e-89		0.0952	0.00706	1.89e-41	0.625		0.0395	0.0111	3.6e-4	0.73252		2.521e-46	0.0933222	2:216761868:T:G	NA	NA	NA	NA	NA	NA	NA	83
2:217372063:T:C	rs6724073	0.977265	intron_variant	DIRC3	DIRC3	1.58587	2	217372063	T	C		-0.0682	4.45e-30		-0.0527	1.43e-32		-0.0807	0.00703	1.64e-30	0.405		-0.0352	0.0114	0.00199	0.26		4.037e-6	-0.0334348	2:217372063:C:T	NA	NA	NA	NA	NA	NA	NA	84
2:241255979:C:T	rs59384702	0.995222	intron_variant	HDLBP	SEPTIN2	0.813981	2	241255979	C	T		-0.0403	4.32e-10		-0.0372	7.34e-18		-0.0312	0.00801	9.62e-5	0.241		-0.0571	0.0109	1.65e-7	0.28011		5.308e-9	-0.0363319	2:241255979:T:C	NA	NA	NA	NA	NA	NA	NA	85
2:241513201:C:T	rs74335824	0.989309	upstream_gene_variant	STK25	STK25	1.30402	2	241513201	C	T		-0.0438	9.5e-10		-0.038	4.68e-13		-0.0372	0.00854	1.31e-5	0.202		-0.0595	0.0132	6.12e-6	0.16904		9.429e-5	-0.0324672	2:241513201:T:C	NA	NA	NA	NA	NA	NA	NA	86
3:4984323:A:G	rs11130215	0.999791	3_prime_UTR_variant	BHLHE40	BHLHE40	1.56752	3	4984323	A	G		0.0423	1.27e-10		0.0341	1.68e-13		0.0338	0.00765	1.02e-5	0.27		0.067	0.013	2.3e-7	0.17148		1.421e-4	0.0268575	3:4984323:G:A	NA	NA	NA	NA	NA	NA	NA	87
3:12056168:TG:T	rs200773046	0.927147	intron_variant	SYN2	SYN2	0.30431	3	12056168	TG	T		-0.0781	3.31e-9		-0.0562	4.89e-14		-0.119	0.0758	0.116	0.00216		-0.0768	0.0134	1.01e-8	0.16179		1.317e-7	-0.0487902	3:12056168:T:TG	NA	NA	NA	NA	NA	NA	NA	88
3:12209924:G:A	rs310755	0.995749	intergenic_variant		SYN2	1.05164	3	12209924	G	A		-0.0842	8.3e-38		-0.0788	3.04e-67		-0.0802	0.00805	2.2e-23	0.771		-0.0921	0.0113	3.24e-16	0.74871		7.517e-35	-0.0825012	3:12209924:A:G	NA	NA	NA	NA	NA	NA	NA	89
3:18241082:G:A	rs62238493	0.994411	intron_variant	TBC1D5	TBC1D5	1.1359	3	18241082	G	A		-0.0385	1.21e-9		-0.0269	1.47e-9		-0.0298	0.00761	9.05e-5	0.284		-0.0579	0.0114	3.73e-7	0.24467		0.04946	-0.0129162	3:18241082:A:G	NA	NA	NA	NA	NA	NA	NA	90
3:18676563:C:G	rs7615602	0.998176	intron_variant	SATB1-AS1	SATB1	0.900189	3	18676563	C	G		0.038	3.28e-10		0.0279	3.84e-9		0.0377	0.00724	1.92e-7	0.668		0.0387	0.011	4.3e-4	0.7307		0.1515	0.0116678	3:18676563:G:C	NA	NA	NA	NA	NA	NA	NA	91
3:32310152:A:T	rs78117272	0.975951	intron_variant	CMTM8	CMTM8, CMTM7	2.02251	3	32310152	A	T		0.0516	1.7e-10		0.0427	3.27e-10		0.0453	0.00913	7.01e-7	0.169		0.0747	0.0174	1.78e-5	0.095039		0.1306	0.0198966	3:32310152:T:A	NA	NA	NA	NA	NA	NA	NA	92
3:36979158:T:C	rs4678920	0.996497	downstream_gene_variant	PRADC1P1	MLH1	0.736613	3	36979158	T	C		-0.0406	1.56e-12		-0.0395	1.68e-23		-0.0327	0.00708	3.7e-6	0.371		-0.0556	0.00981	1.44e-8	0.45806		6.104e-10	-0.0353671	3:36979158:C:T	NA	NA	NA	NA	NA	NA	NA	93
3:39362837:A:T	rs142173992	0.976181	downstream_gene_variant	EEF1A1P24	NA	0.362074	3	39362837	A	T		0.236	3.47e-10		0.217	3.9e-19		0.224	0.049	4.62e-6	0.00456		0.253	0.0588	1.66e-5	0.0076305		1.0660000000000001e-08	0.189105	3:39362837:T:A	NA	NA	NA	NA	NA	NA	NA	94
3:39372033:C:T	rs9871790	0.981366	intergenic_variant		NA	0.892791	3	39372033	C	T		0.0517	4.44e-15		0.042	5.25e-19		0.0414	0.0081	3.3e-7	0.23		0.0718	0.0113	2.29e-10	0.25535		1.409e-5	0.031078	3:39372033:T:C	NA	NA	NA	NA	NA	NA	NA	95
3:45875055:TA:T	rs35605052	0.991393	intron_variant	LZTFL1	LZTFL1	1.35869	3	45875055	TA	T		0.0497	1.04e-13		0.0416	2.01e-17		0.043	0.00781	3.66e-8	0.255		0.068	0.0129	1.4e-7	0.17771		4.682e-5	0.03015	3:45875055:T:TA	NA	NA	NA	NA	NA	NA	NA	96
3:58197909:G:A	rs35677470	0.982959	missense_variant	DNASE1L3	DNASE1L3	0.758095	3	58197909	G	A		0.0747	1.7e-11		0.057	9.57e-13		0.0503	0.0142	3.95e-4	0.061		0.113	0.0178	2.15e-10	0.081917		0.001146	0.0379096	3:58197909:A:G	NA	NA	NA	NA	NA	NA	NA	97
3:58274272:A:G	rs6769100	0.994701	intron_variant	ABHD6	RPP14	1.03714	3	58274272	A	G		0.0354	6.41e-10		0.0229	1.5e-7		0.0262	0.00698	1.76e-4	0.395		0.0545	0.01	5.6e-8	0.38888		0.539	0.00451016	3:58274272:G:A	NA	NA	NA	NA	NA	NA	NA	98
3:71436486:T:TC	rs35341153	0.997383	intron_variant	FOXP1	FOXP1	1.01374	3	71436486	T	TC		-0.0474	6.41e-11		-0.0316	1.01e-8		-0.0435	0.00888	9.8e-7	0.824		-0.0554	0.0126	1.1e-5	0.81318		0.06946	-0.0178399	3:71436486:TC:T	NA	NA	NA	NA	NA	NA	NA	99
3:98743259:G:A	rs62278472	0.986323	intron_variant	ST3GAL6	ST3GAL6	1.09855	3	98743259	G	A		0.0459	4.01e-13		0.0314	7.65e-11		0.0455	0.00759	2.09e-9	0.279		0.0468	0.0114	4.24e-5	0.23977		0.1165	0.0132879	3:98743259:A:G	NA	NA	NA	NA	NA	NA	NA	100
3:101852100:G:C	rs149007883	0.909008	missense_variant	NFKBIZ	NFKBIZ	1.66874	3	101852100	G	C		-0.179	5.67e-9		-0.163	4.46e-9		-0.179	0.0307	5.67e-9	0.0146		NA	NA	NA	NA		0.1798	-0.0870947	3:101852100:C:G	NA	NA	NA	NA	NA	NA	NA	101
3:105766711:T:C	rs1838046	0.997242	intron_variant	CBLB	CBLB	0.874431	3	105766711	T	C		0.0365	3.21e-10		0.0269	1.43e-10		0.0264	0.00697	1.49e-4	0.602		0.0589	0.0104	1.67e-8	0.67707		5.388e-4	0.0228593	3:105766711:C:T	NA	NA	NA	NA	NA	NA	NA	102
3:106216385:TA:T	rs57512118	0.998978	intergenic_variant		CBLB, ALCAM	0.617927	3	106216385	TA	T		0.0775	1.83e-27		0.0552	3.56e-34		0.0612	0.00909	1.71e-11	0.166		0.104	0.0115	2.21e-19	0.23498		1.965e-7	0.0324199	3:106216385:T:TA	NA	NA	NA	NA	NA	NA	NA	103
3:108824113:G:A	rs111352680	0.986998	intron_variant	TRAT1	TRAT1	1.20819	3	108824113	G	A		-0.0628	1.51e-24		-0.051	1.66e-30		-0.0556	0.00736	4.03e-14	0.323		-0.0793	0.0111	1.16e-12	0.2636		3.041e-8	-0.0363319	3:108824113:A:G	NA	NA	NA	NA	NA	NA	NA	104
3:119510639:G:A	rs4688013	0.996452	intron_variant	TIMMDC1	TIMMDC1	1.35912	3	119510639	G	A		0.0503	4.32e-14		0.036	4.84e-14		0.0336	0.00789	2.1e-5	0.245		0.0918	0.0124	1.5e-13	0.19066		0.002894	0.0211215	3:119510639:A:G	NA	NA	NA	NA	NA	NA	NA	105
3:122024312:C:A	rs113229608	0.992866	upstream_gene_variant	ILDR1	ILDR1	0.624463	3	122024312	C	A		0.0828	4.37e-10		0.0557	4.95e-9		0.0527	0.0177	0.00288	0.0378		0.121	0.0201	1.41e-9	0.06402		0.01958	0.0328332	3:122024312:A:C	NA	NA	NA	NA	NA	NA	NA	106
3:141899991:G:A	rs7616903	0.997701	intron_variant	ATP1B3	ATP1B3	0.674526	3	141899991	G	A		-0.0483	1.35e-8		-0.0334	1.02e-9		-0.0379	0.0109	5.17e-4	0.111		-0.0643	0.0136	2.08e-6	0.15333		0.001782	-0.0246926	3:141899991:A:G	NA	NA	NA	NA	NA	NA	NA	107
3:149485791:T:TAAAAAC	rs71619312	0.991691	intron_variant	TM4SF4	TM4SF4	0.783146	3	149485791	T	TAAAAAC		-0.0433	1.77e-13		-0.0433	1.77e-13		-0.045	0.00725	5.63e-10	0.337		-0.04	0.01	6.45e-5	0.41162		NA	NA	:::	3:149484803:C:T	0.9961	rs9850213	1.069	1.019e-27	-0.0667236	3:149484803:T:C	108
3:152243543:C:T	rs183867058	0.973209	upstream_gene_variant	MBNL1	MBNL1	13.8972	3	152243543	C	T		0.127	4.51e-8		0.127	4.51e-8		0.127	0.0233	4.51e-8	0.0212		NA	NA	NA	NA		0.6343	-0.0478373	3:152243543:T:C	NA	NA	NA	NA	NA	NA	NA	109
3:160653119:C:T	rs1317085	0.997716	intergenic_variant		ENSG00000248710	1.1469800000000001	3	160653119	C	T		-0.035	1.64e-9		-0.0329	2.71e-15		-0.0269	0.00702	1.3e-4	0.383		-0.0525	0.0103	3.48e-7	0.34326		3.208e-8	-0.0353671	3:160653119:T:C	NA	NA	NA	NA	NA	NA	NA	110
3:169759718:A:G	rs12638862	0.996575	downstream_gene_variant	RF00024	NA	1.03013	3	169759718	A	G		0.0358	1.11e-8		0.024	5.83e-7		0.0306	0.00757	5.3e-5	0.283		0.047	0.0111	2.49e-5	0.26109		0.9557	5.00125e-4	3:169759718:G:A	NA	NA	NA	NA	NA	NA	NA	111
3:185812502:T:C	rs6769511	0.99965	intron_variant	IGF2BP2	IGF2BP2	0.976116	3	185812502	T	C		-0.0494	3.54e-16		-0.0554	1.18e-41		-0.0488	0.00742	4.75e-11	0.306		-0.0507	0.0105	1.44e-6	0.31386		1.112e-28	-0.064851	3:185812502:C:T	NA	NA	NA	NA	NA	NA	NA	112
3:188407204:AC:A	rs11335233	0.999098	intron_variant	LPP	LPP	0.798762	3	188407204	AC	A		-0.115	2.13e-89		-0.103	2.57e-139		-0.102	0.00703	5.52e-48	0.386		-0.14	0.00988	2.69e-45	0.45168		7.327e-50	-0.0907544	3:188407204:A:AC	NA	NA	NA	NA	NA	NA	NA	113
3:191330673:C:T	rs10937477	0.991665	intron_variant	CCDC50	CCDC50	0.987554	3	191330673	C	T		0.0381	1.56e-9		0.0354	9.22e-17		0.0308	0.00765	5.8e-5	0.272		0.0538	0.0112	1.47e-6	0.26587		5.731e-9	0.0356272	3:191330673:T:C	NA	NA	NA	NA	NA	NA	NA	114
3:192899490:C:T	rs6786283	0.998601	intron_variant	MB21D2	MB21D2	1.0575	3	192899490	C	T		0.0459	1.27e-15		0.0266	1.13e-11		0.0417	0.00705	3.38e-9	0.624		0.0541	0.00987	4.18e-8	0.57587		0.007063	0.0153167	3:192899490:T:C	NA	NA	NA	NA	NA	NA	NA	115
4:10700346:T:G	rs71636001,rs13111210	0.995137	downstream_gene_variant	AC084048.1	CLNK	1.06469	4	10700346	T	G		0.0652	8.28e-31		0.0525	1.89e-43		0.0587	0.00688	1.41e-17	0.554		0.0787	0.00991	1.98e-15	0.5356		4.853e-15	0.0421771	4:10700346:G:T	NA	NA	NA	NA	NA	NA	NA	116
4:26102491:C:T	rs12506688	0.999424	intron_variant	LINC02357	LINC02357	0.922966	4	26102491	C	T		0.0672	7.38e-28		0.049	6.32e-32		0.0625	0.00753	1.06e-16	0.28		0.0765	0.0106	5.58e-13	0.30327		9.81e-9	0.0341775	4:26102491:T:C	NA	NA	NA	NA	NA	NA	NA	117
4:38675390:T:TC	rs11429183	0.995968	intron_variant	KLF3	KLF3	1.13187	4	38675390	T	TC		-0.0318	1.51e-8		-0.0318	1.51e-8		-0.0239	0.00682	4.61e-4	0.484		-0.0483	0.00989	1.01e-6	0.44884		NA	NA	:::	4:38675606:A:C	0.9745	rs34089598	1.01	0.04741	-0.00995033	4:38675606:C:A	118
4:40258109:G:A	rs66654254	0.975693	intergenic_variant		NA	1.16051	4	40258109	G	A		-0.0384	2.1e-11		-0.0254	1.32e-9		-0.0419	0.00695	1.73e-9	0.435		-0.0311	0.0102	0.00219	0.37149		0.0481	-0.0129162	4:40258109:A:G	NA	NA	NA	NA	NA	NA	NA	119
4:40317629:C:T	rs7668274	0.987528	intron_variant	LINC02265	RHOH	0.886408	4	40317629	C	T		-0.0573	1.57e-20		-0.036	1.13e-17		-0.0555	0.00766	4.41e-13	0.282		-0.0606	0.0104	5.59e-9	0.32994		0.002901	-0.0178399	4:40317629:T:C	NA	NA	NA	NA	NA	NA	NA	120
4:55457212:C:T	rs57826934	0.998947	intron_variant	CLOCK	CLOCK	1.17776	4	55457212	C	T		-0.0336	8.26e-9		-0.0249	2.1e-8		-0.0318	0.00705	6.38e-6	0.375		-0.0376	0.0104	3.02e-4	0.32782		0.0398	-0.0129162	4:55457212:T:C	NA	NA	NA	NA	NA	NA	NA	121
4:86953856:GCA:G	rs35286501	0.995214	intron_variant	AFF1	AFF1	0.711621	4	86953856	GCA	G		0.0518	6.08e-12		0.0518	6.08e-12		0.0351	0.00954	2.33e-4	0.15		0.0792	0.0122	1e-10	0.19875		NA	NA	:::	4:86958357:C:T	0.999	rs13110344	0.983	0.06072	0.0171462	4:86958357:T:C	122
4:102527974:A:G	rs113473633	0.956672	intron_variant	NFKB1	NFKB1	0.423753	4	102527974	A	G		-0.139	1.69e-10		-0.138	1.42e-10		-0.0927	0.0297	0.00181	0.0143		-0.193	0.032	1.7e-9	0.026362		6.678e-4	-0.079735	4:102527974:G:A	NA	NA	NA	NA	NA	NA	NA	123
4:105282863:A:C	rs2647251	0.994506	downstream_gene_variant	TET2	TET2	0.899208	4	105282863	A	C		-0.0335	1.08e-8		-0.0252	4.1e-8		-0.0307	0.00721	2.11e-5	0.34		-0.0389	0.01	1.05e-4	0.38667		0.07114	-0.0129162	4:105282863:C:A	NA	NA	NA	NA	NA	NA	NA	124
4:108177007:C:A	rs4956038	0.998804	intron_variant	LEF1-AS1	LEF1	0.814502	4	108177007	C	A		-0.0349	5.6e-10		-0.0235	3.46e-10		-0.0351	0.00683	2.75e-7	0.494		-0.0343	0.00989	5.2e-4	0.57688		0.01666	-0.0119286	4:108177007:A:C	NA	NA	NA	NA	NA	NA	NA	125
4:108402225:A:C	rs10012772	0.996735	intergenic_variant		NA	0.70916	4	108402225	A	C		-0.0376	2.4e-9		-0.0244	5.87e-9		-0.0389	0.00788	7.69e-7	0.253		-0.0352	0.0105	7.87e-4	0.32053		0.008472	-0.0158733	4:108402225:C:A	NA	NA	NA	NA	NA	NA	NA	126
4:122113805:A:G	rs62323876	0.99352	intergenic_variant		NA	1.20113	4	122113805	A	G		0.0624	3.93e-9		0.0512	2.58e-10		0.053	0.0121	1.11e-5	0.0855		0.0945	0.0223	2.17e-5	0.053416		0.00357	0.0372866	4:122113805:G:A	NA	NA	NA	NA	NA	NA	NA	127
4:122598164:C:T	rs7696237	0.998725	intergenic_variant		NA	0.508236	4	122598164	C	T		-0.0552	1.03e-14		-0.0338	4.24e-14		-0.0464	0.00948	9.8e-7	0.156		-0.0666	0.0108	7.71e-10	0.28746		1.612e-4	-0.0227395	4:122598164:T:C	NA	NA	NA	NA	NA	NA	NA	128
4:141618041:G:GCTAAACA	rs70949128	0.995379	intergenic_variant	NA	NA	0.75329	4	141618041	G	GCTAAACA		0.0465	3.69e-8		0.0465	3.69e-8		0.0438	0.0106	3.55e-5	0.116		0.0513	0.014	2.53e-4	0.14448		NA	NA	:::	4:141615781:G:T	1	rs13132563	0.9776	0.002932	0.0226547	4:141615781:T:G	129
4:148737417:A:AT	rs34334084	0.977825	regulatory_region_variant	NA	NR3C2	0.588668	4	148737417	A	AT		-0.149	1.16e-75		-0.122	1.36e-117		-0.137	0.0108	5.58e-37	0.122		-0.165	0.0123	4.13e-41	0.20357		2.809e-36	-0.0953102	4:148737417:AT:A	NA	NA	NA	NA	NA	NA	NA	130
4:150382166:G:A	rs6817572	0.99585	intron_variant	LRBA	LRBA	1.00744	4	150382166	G	A		-0.0333	1.28e-8		-0.0244	5.84e-10		-0.0349	0.00715	1.07e-6	0.655		-0.03	0.0101	0.00314	0.63774		7.138e-4	-0.0198026	4:150382166:A:G	NA	NA	NA	NA	NA	NA	NA	131
4:186086720:A:G	rs13137589	0.993776	3_prime_UTR_variant	TLR3	TLR3	1.00723	4	186086720	A	G		-0.0725	1.59e-35		-0.0598	3.24e-48		-0.0691	0.00711	2.48e-22	0.368		-0.0795	0.0102	5.79e-15	0.36866		3.351e-16	-0.0506931	4:186086720:G:A	NA	NA	NA	NA	NA	NA	NA	132
5:692915:A:G	rs4990988	0.904376	intron_variant	TPPP	TPPP, ZDHHC11B, CEP72	0.9313	5	692915	A	G		-0.0478	4.91e-10		-0.0478	4.91e-10		-0.0478	0.00768	4.91e-10	0.687		NA	NA	NA	NA		5.315e-4	-0.0334348	5:692915:G:A	NA	NA	NA	NA	NA	NA	NA	133
5:10597747:T:C	rs1971974	0.989949	intron_variant	ANKRD33B	ANKRD33B	1.0996	5	10597747	T	C		-0.0352	9.78e-10		-0.0272	5.68e-11		-0.0289	0.00699	3.61e-5	0.404		-0.0484	0.0101	1.77e-6	0.37695		1.496e-4	-0.0237165	5:10597747:C:T	NA	NA	NA	NA	NA	NA	NA	134
5:35837132:G:A	rs12697352	0.992432	intergenic_variant		IL7R	1.22788	5	35837132	G	A		-0.0552	1.51e-21		-0.0403	6.28e-24		-0.0472	0.007	1.62e-11	0.396		-0.0727	0.0103	1.77e-12	0.34218		2.602e-7	-0.0295588	5:35837132:A:G	NA	NA	NA	NA	NA	NA	NA	135
5:57282432:T:G	rs12654867	0.997818	regulatory_region_variant		GPBP1	1.0501	5	57282432	T	G		-0.0375	2.31e-9		-0.0345	4.35e-14		-0.0361	0.00765	2.41e-6	0.275		-0.0404	0.011	2.31e-4	0.27235		2.304e-5	-0.0305292	5:57282432:G:T	NA	NA	NA	NA	NA	NA	NA	136
5:72448837:T:G	rs10070001	0.994589	intron_variant	ZNF366	ZNF366	0.943636	5	72448837	T	G		0.0335	2.87e-8		0.0262	2.2e-10		0.0239	0.00727	9.91e-4	0.67		0.0548	0.0108	4.32e-7	0.71396		0.01364	0.0150121	5:72448837:G:T	NA	NA	NA	NA	NA	NA	NA	137
5:72697394:A:G	rs2910663	0.998739	intron_variant	AC063979.2	TNPO1	1.14373	5	72697394	A	G		0.0524	2.75e-15		0.0378	7.62e-15		0.0507	0.00796	1.88e-10	0.236		0.056	0.0119	2.75e-6	0.21139		0.003551	0.0231663	5:72697394:G:A	NA	NA	NA	NA	NA	NA	NA	138
5:77179060:A:G	rs2972343	0.98958	intron_variant	AC022414.1	NA	1.49078	5	77179060	A	G		-0.0775	1.82e-15		-0.0666	1.16e-20		-0.0888	0.0113	3.17e-15	0.106		-0.0439	0.0195	0.0243	0.068891		3.175e-5	-0.0459289	5:77179060:G:A	NA	NA	NA	NA	NA	NA	NA	139
5:77239986:T:G	rs2046045	0.997874	intron_variant	PDE8B	PDE8B	1.04606	5	77239986	T	G		0.115	9.8e-91		0.118	6.8e-197		0.133	0.00689	4.9e-83	0.414		0.0758	0.00998	3.23e-14	0.39202		9.645e-102	0.124657	5:77239986:G:T	NA	NA	NA	NA	NA	NA	NA	140
5:103260191:C:G	rs28158	0.99858	intron_variant	C5orf30	MACIR	0.953342	5	103260191	C	G		-0.0629	1.23e-25		-0.0517	3.5e-35		-0.0524	0.00735	1.05e-12	0.316		-0.0843	0.0104	7.34e-16	0.323		1.072e-10	-0.0401818	5:103260191:G:C	NA	NA	NA	NA	NA	NA	NA	141
5:111230662:C:T	rs114378220	0.980802	intron_variant	CAMK4	CAMK4	0.815537	5	111230662	C	T		0.0815	2.29e-12		0.0735	2.64e-16		0.0555	0.0145	1.29e-4	0.058		0.128	0.0194	4.23e-11	0.073871		8.783e-5	0.0568879	5:111230662:T:C	NA	NA	NA	NA	NA	NA	NA	142
5:112116632:C:A	rs6865881	0.98936	intergenic_variant		NA	1.07981	5	112116632	C	A		0.0409	4.15e-13		0.0287	1.14e-12		0.0357	0.00685	1.9e-7	0.456		0.0518	0.00993	1.82e-7	0.43969		0.001355	0.0194887	5:112116632:A:C	NA	NA	NA	NA	NA	NA	NA	143
5:126732070:T:C	rs2898015	0.998177	intergenic_variant		NA	1.03257	5	126732070	T	C		-0.0329	8.63e-9		-0.0315	2.86e-16		-0.0246	0.007	4.41e-4	0.387		-0.0497	0.00994	5.57e-7	0.41023		1.815e-8	-0.0314987	5:126732070:C:T	NA	NA	NA	NA	NA	NA	NA	144
5:134088103:T:C	rs244686	0.997933	intergenic_variant		NA	0.856285	5	134088103	T	C		-0.0812	6.73e-32		-0.0646	3.44e-38		-0.0684	0.00779	1.63e-18	0.749		-0.128	0.0149	9.32e-18	0.87719		9.102e-11	-0.0525925	5:134088103:C:T	NA	NA	NA	NA	NA	NA	NA	145
5:139474618:A:C	rs55792153	0.996981	3_prime_UTR_variant	SMIM33	SMIM33	0.95175	5	139474618	A	C		0.0453	3.11e-13		0.0319	7.42e-11		0.038	0.00746	3.6e-7	0.702		0.0617	0.0112	3.63e-8	0.74189		0.2556	0.00974735	5:139474618:C:A	NA	NA	NA	NA	NA	NA	NA	146
5:143413085:A:G	rs7701443	0.977553	intron_variant	NR3C1	NR3C1	0.966226	5	143413085	A	G		-0.0441	2.03e-14		-0.0363	1.77e-18		-0.0399	0.00708	1.81e-8	0.38		-0.0524	0.00992	1.29e-7	0.41026		3.281e-5	-0.0266419	5:143413085:G:A	NA	NA	NA	NA	NA	NA	NA	147
5:157186630:T:C	rs2434973	0.997979	intron_variant	ITK	FAM71B	0.602332	5	157186630	T	C		0.059	1.02e-11		0.0461	7.62e-14		0.0488	0.011	8.76e-6	0.106		0.0759	0.0141	7.93e-8	0.13846		6.203e-5	0.036664	5:157186630:C:T	NA	NA	NA	NA	NA	NA	NA	148
6:368019:T:A	rs772120034	0.944315	intergenic_variant	NA	IRF4	10.3268	6	368019	T	A		-0.376	6.42e-11		-0.376	6.42e-11		-0.376	0.0575	6.42e-11	0.00431		NA	NA	NA	NA		NA	NA	:::	NA	NA	NA	NA	NA	NA	NA	149
6:408079:C:T	rs1050976	0.999518	3_prime_UTR_variant	IRF4	IRF4	0.94791	6	408079	C	T		0.0586	9.49e-26		0.0495	1.5e-35		0.0505	0.00679	1.07e-13	0.474		0.0758	0.00984	1.35e-14	0.52774		5.169e-12	0.0397809	6:408079:T:C	NA	NA	NA	NA	NA	NA	NA	150
6:7109200:C:T	rs7451690	0.990655	intron_variant	RREB1	RREB1	0.903857	6	7109200	C	T		-0.0333	3.17e-9		-0.0268	2.93e-11		-0.027	0.00683	7.59e-5	0.485		-0.0463	0.00987	2.75e-6	0.52254		5.411e-4	-0.0207825	6:7109200:T:C	NA	NA	NA	NA	NA	NA	NA	151
6:21881714:G:GCGC	rs113234028	0.994909	intron_variant	CASC15	CASC15	1.56381	6	21881714	G	GCGC		0.0752	6.43e-27		0.0752	6.43e-27		0.0775	0.00807	8.12e-22	0.224		0.0684	0.0141	1.19e-6	0.14217		NA	NA	:::	6:21881722:A:G	1	rs112048982	NA	NA	NA	NA	152
6:22114901:A:C	rs11759745	0.99334	intron_variant	CASC15	CASC15	1.2776	6	22114901	A	C		0.0418	2.64e-13		0.0334	3.05e-16		0.042	0.00687	1.01e-9	0.43		0.0414	0.0103	5.81e-5	0.34607		1.595e-4	0.0238829	6:22114901:C:A	NA	NA	NA	NA	NA	NA	NA	153
6:43838872:G:A	rs881858	0.982234	intron_variant	AL157371.2	NA	0.986432	6	43838872	G	A		0.0902	3.67e-50		0.0953	9.98e-116		0.102	0.00739	3.3400000000000002e-43	0.679		0.0664	0.0106	3.41e-10	0.69411		1.806e-69	0.108254	6:43838872:A:G	NA	NA	NA	NA	NA	NA	NA	154
6:43938518:C:T	rs66760320	0.998799	intergenic_variant		SCIRT, LINC01512	0.761002	6	43938518	C	T		-0.0598	1.62e-18		-0.0627	1.1e-43		-0.073	0.00854	1.23e-17	0.202		-0.0367	0.0113	0.00117	0.24817		1.184e-24	-0.0676586	6:43938518:T:C	NA	NA	NA	NA	NA	NA	NA	155
6:90279406:G:C	rs7754251	0.998553	intron_variant	BACH2	BACH2	0.77688	6	90279406	G	C		0.0953	1.36e-64		0.0818	8.7e-100		0.0759	0.00682	8.84e-29	0.447		0.136	0.00991	4.26e-43	0.58065		1.295e-34	0.0691357	6:90279406:C:G	NA	NA	NA	NA	NA	NA	NA	156
6:107114666:TCCGGCCGCC:T	rs372411283	0.981472	intron_variant	BEND3	BEND3	1.08788	6	107114666	TCCGGCCGCC	T		0.0421	1.91e-13		0.0421	1.91e-13		0.0462	0.00694	2.86e-11	0.414		0.0335	0.0101	9.67e-4	0.39007		NA	NA	:::	6:107121227:C:T	0.9504	rs12208103	0.972	4.893e-6	0.0283995	6:107121227:T:C	157
6:107724925:T:G	rs1739865	0.994031	intron_variant	SCML4	SCML4	1.70847	6	107724925	T	G		0.0451	1.37e-11		0.0311	7.37e-9		0.0452	0.00768	4.1e-9	0.266		0.0448	0.0134	8.5e-4	0.15659		0.1905	0.0133892	6:107724925:G:T	NA	NA	NA	NA	NA	NA	NA	158
6:108941239:G:C	rs9398182	0.995008	intron_variant	ARMC2	ARMC2	1.21532	6	108941239	G	C		-0.034	2.55e-9		-0.0256	1.02e-8		-0.0345	0.00689	5.44e-7	0.426		-0.0329	0.0102	0.00125	0.36746		0.07705	-0.0139029	6:108941239:C:G	NA	NA	NA	NA	NA	NA	NA	159
6:108989516:T:G	rs2798647	0.994419	intron_variant	SESN1	SESN1	0.977311	6	108989516	T	G		-0.0595	1.66e-15		-0.0388	9.96e-12		-0.0525	0.00887	3.26e-9	0.824		-0.0765	0.0138	3.26e-8	0.85039		0.187	-0.0139029	6:108989516:G:T	NA	NA	NA	NA	NA	NA	NA	160
6:111777061:A:G	rs1474466	0.990818	intron_variant	FYN	FYN	0.951443	6	111777061	A	G		-0.0353	3.3e-10		-0.0286	5.69e-13		-0.0293	0.00685	1.86e-5	0.459		-0.0474	0.00979	1.28e-6	0.47664		0.001326	-0.0188218	6:111777061:G:A	NA	NA	NA	NA	NA	NA	NA	161
6:132827664:A:G	rs12196336	0.998399	intergenic_variant		SLC18B1	1.65747	6	132827664	A	G		-0.0556	1.66e-8		-0.0513	9.96e-13		-0.046	0.0115	6.19e-5	0.0984		-0.0829	0.0193	1.67e-5	0.069818		6.157e-5	-0.0430595	6:132827664:G:A	NA	NA	NA	NA	NA	NA	NA	162
6:135150478:T:C	rs7748169	0.990215	intergenic_variant		NA	1.01417	6	135150478	T	C		0.049	3.13e-13		0.0399	1.24e-18		0.04	0.0082	1.06e-6	0.219		0.0673	0.0117	9.54e-9	0.22522		5.791e-9	0.0386369	6:135150478:C:T	NA	NA	NA	NA	NA	NA	NA	163
6:135815734:C:T	rs6570045	0.983226	regulatory_region_variant		NA	0.548914	6	135815734	C	T		0.0483	4.88e-14		0.0347	6.9e-13		0.0355	0.00818	1.45e-5	0.228		0.0687	0.0103	2.76e-11	0.34219		0.08776	0.0133892	6:135815734:T:C	NA	NA	NA	NA	NA	NA	NA	164
6:137678425:GA:G	rs35926684	0.999343	intron_variant	AL356234.2	NA	0.875399	6	137678425	GA	G		0.0451	2.14e-11		0.0403	1.29e-17		0.0448	0.00828	6.27e-8	0.209		0.0456	0.0116	7.99e-5	0.23435		1.734e-7	0.0361454	6:137678425:G:GA	NA	NA	NA	NA	NA	NA	NA	165
6:137829402:C:T	rs72980748	0.988379	intron_variant	AL357060.1	NA	0.792377	6	137829402	C	T		-0.0506	4.68e-13		-0.037	1.22e-15		-0.0434	0.00862	4.92e-7	0.198		-0.0645	0.012	6.86e-8	0.21568		5.538e-6	-0.0305292	6:137829402:T:C	NA	NA	NA	NA	NA	NA	NA	166
6:142917587:T:A	rs6937152	0.996058	intron_variant	HIVEP2	HIVEP2	1.53722	6	142917587	T	A		-0.0519	4.66e-12		-0.0438	6.86e-17		-0.0562	0.00879	1.65e-10	0.186		-0.0404	0.0144	0.00507	0.1324		1.36e-5	-0.0344014	6:142917587:A:T	NA	NA	NA	NA	NA	NA	NA	167
6:148200156:C:T	rs9497965	0.992543	intergenic_variant		SASH1	0.832925	6	148200156	C	T		0.0761	4.15e-39		0.0788	1.81e-84		0.0634	0.00717	8.67e-19	0.337		0.1	0.00995	5.83e-24	0.40937		2.212e-49	0.0883942	6:148200156:T:C	NA	NA	NA	NA	NA	NA	NA	168
6:148316764:G:T	rs141769799	0.98521	intron_variant	SASH1	SASH1	0.165381	6	148316764	G	T		0.292	1.18e-11		0.255	5.15e-22		0.21	0.0586	3.4e-4	0.00305		0.388	0.0634	9.54e-10	0.0063398		4.527e-13	0.244112	6:148316764:T:G	NA	NA	NA	NA	NA	NA	NA	169
6:159047533:G:A	rs212411	0.998353	intron_variant	AL035530.2	NA	0.990399	6	159047533	G	A		0.0434	1.63e-14		0.037	7.68e-22		0.0395	0.0069	1.07e-8	0.581		0.0513	0.00984	1.84e-7	0.56452		1.169e-7	0.0292229	6:159047533:A:G	NA	NA	NA	NA	NA	NA	NA	170
6:165625087:T:C	rs56228667	0.986823	intron_variant	PDE10A	PDE10A	1.08461	6	165625087	T	C		-0.0506	1.2e-10		-0.0539	9.92e-23		-0.0487	0.00954	3.38e-7	0.153		-0.0547	0.0139	7.95e-5	0.14811		7.257e-19	-0.0760347	6:165625087:C:T	NA	NA	NA	NA	NA	NA	NA	171
6:165633546:A:G	rs1079418	0.999197	intron_variant	PDE10A	PDE10A	0.837447	6	165633546	A	G		-0.0813	2.87e-38		-0.085	1.23e-89		-0.0854	0.00779	5.53e-28	0.262		-0.0735	0.0106	4.58e-12	0.30514		9.002e-61	-0.101654	6:165633546:G:A	NA	NA	NA	NA	NA	NA	NA	172
6:166929653:G:A	rs11159	0.979214	missense_variant	RNASET2	RNASET2	0.798654	6	166929653	G	A		0.0928	6.25e-16		0.08	2.64e-27		0.0804	0.0144	2.48e-8	0.0579		0.114	0.0189	1.71e-9	0.071849		5.97e-12	0.0718183	6:166929653:A:G	NA	NA	NA	NA	NA	NA	NA	173
6:166986024:A:G	rs9366078	0.992103	intron_variant	Z94721.1	RNASET2	1.15641	6	166986024	A	G		-0.0847	1.27e-47		-0.0731	6.5e-75		-0.0703	0.00706	2.51e-23	0.372		-0.116	0.0104	7.59e-29	0.3346		2.209e-23	-0.0592119	6:166986024:G:A	NA	NA	NA	NA	NA	NA	NA	174
6:168486653:C:T	rs12200852	0.986544	intron_variant	SMOC2	SMOC2	1.51	6	168486653	C	T		0.0355	1.1e-8		0.0395	2.06e-17		0.0402	0.00728	3.36e-8	0.323		0.0229	0.0118	0.0538	0.22176		2.034e-9	0.0431163	6:168486653:T:C	NA	NA	NA	NA	NA	NA	NA	175
7:2894752:A:G	rs10259879	0.979262	intergenic_variant		NA	0.819167	7	2894752	A	G		0.0532	4.04e-16		0.0329	3.86e-13		0.0551	0.00809	9.46e-12	0.233		0.0495	0.0111	7.95e-6	0.28117		0.02781	0.0147076	7:2894752:G:A	NA	NA	NA	NA	NA	NA	NA	176
7:4745498:T:G	rs10277273	0.95695	intron_variant	FOXK1	FOXK1	1.22115	7	4745498	T	G		-0.0452	8.26e-14		-0.0294	6.87e-14		-0.0354	0.00762	3.48e-6	0.704		-0.0621	0.00998	4.79e-10	0.5722		0.0028	-0.0168571	7:4745498:G:T	NA	NA	NA	NA	NA	NA	NA	177
7:5753939:G:C	rs7789481	0.992318	intron_variant	RNF216	RNF216	1.72224	7	5753939	G	C		-0.0578	1.58e-10		-0.0495	4.32e-11		-0.0484	0.0103	2.42e-6	0.13		-0.09	0.019	2.2e-6	0.072346		0.05857	-0.0285875	7:5753939:C:G	NA	NA	NA	NA	NA	NA	NA	178
7:6395481:A:G	rs836471	0.997225	intron_variant	RAC1	RAC1	0.847064	7	6395481	A	G		0.0328	7.36e-9		0.0321	3.97e-17		0.0319	0.00694	4.3e-6	0.407		0.0345	0.00982	4.4e-4	0.45954		6.981e-8	0.0298408	7:6395481:G:A	NA	NA	NA	NA	NA	NA	NA	179
7:20418351:C:A	rs6953445	0.996777	downstream_gene_variant	ITGB8	ITGB8	0.964901	7	20418351	C	A		-0.041	1.93e-12		-0.029	1.28e-12		-0.0318	0.00705	6.62e-6	0.631		-0.061	0.0104	3.85e-9	0.6592		0.004383	-0.0168571	7:20418351:A:C	NA	NA	NA	NA	NA	NA	NA	180
7:26110866:GCT:G	rs67620654	0.995738	intergenic_variant		NFE2L3	0.98673	7	26110866	GCT	G		-0.0462	4.7e-11		-0.0417	7e-18		-0.0408	0.00865	2.39e-6	0.196		-0.0568	0.0121	2.45e-6	0.20784		1.716e-8	-0.0392207	7:26110866:G:GCT	NA	NA	NA	NA	NA	NA	NA	181
7:26723364:C:G	rs1548481	0.992339	intron_variant	SKAP2	SKAP2	1.12418	7	26723364	C	G		0.0466	7.27e-14		0.0364	3.74e-18		0.046	0.00784	4.33e-9	0.739		0.0476	0.0102	3.47e-6	0.65204		7.195e-7	0.030253	7:26723364:G:C	NA	NA	NA	NA	NA	NA	NA	182
7:37342861:T:G	rs60600003	0.998598	intron_variant	ELMO1	ELMO1	0.984988	7	37342861	T	G		0.0611	4.17e-11		0.0439	8.36e-12		0.0415	0.0113	2.24e-4	0.101		0.102	0.0163	3.58e-10	0.10065		0.003684	0.026652	7:37342861:G:T	NA	NA	NA	NA	NA	NA	NA	183
7:37383868:T:A	rs113192258	0.994773	intron_variant	ELMO1	ELMO1	1.03175	7	37383868	T	A		-0.0343	1.85e-9		-0.0263	3e-11		-0.0321	0.00691	3.39e-6	0.428		-0.0391	0.0101	1.16e-4	0.39614		1.357e-4	-0.0217615	7:37383868:A:T	NA	NA	NA	NA	NA	NA	NA	184
7:44977336:G:A	rs62461377	0.999291	intron_variant	MYO1G	MYO1G	1.65593	7	44977336	G	A		0.0354	8.71e-9		0.0267	5.48e-8		0.0339	0.00721	2.64e-6	0.336		0.0393	0.0118	8.18e-4	0.21986		0.2527	0.00994933	7:44977336:A:G	NA	NA	NA	NA	NA	NA	NA	185
7:46694687:G:C	rs856590	0.996608	intron_variant	AC011294.1	NA	1.11311	7	46694687	G	C		0.039	2.81e-8		0.0323	1.38e-11		0.0367	0.00906	5.17e-5	0.827		0.0424	0.0111	1.32e-4	0.73444		2.068e-4	0.0256255	7:46694687:C:G	NA	NA	NA	NA	NA	NA	NA	186
7:74606017:G:A	rs150724213	0.988335	upstream_gene_variant	AC211433.2	NA	1.96017	7	74606017	G	A		0.105	2.12e-8		0.103	1.03e-8		0.108	0.0202	9.9e-8	0.0283		0.0904	0.0514	0.0788	0.009467		0.2092	0.076881	7:74606017:A:G	NA	NA	NA	NA	NA	NA	NA	187
7:77538960:A:G	rs62476229	0.996647	intron_variant	PTPN12	PTPN12	0.968581	7	77538960	A	G		0.0422	4.6e-12		0.0442	4.89e-23		0.039	0.00744	1.59e-7	0.297		0.0486	0.0106	4.8e-6	0.30615		1.25e-11	0.0474061	7:77538960:G:A	NA	NA	NA	NA	NA	NA	NA	188
7:80372340:A:G	rs7779119	0.997341	intron_variant	CD36	CD36	0.764606	7	80372340	A	G		0.053900000000000003	3.11e-8		0.0397	4.34e-10		0.0646	0.0124	1.73e-7	0.08		0.0364	0.0158	0.0213	0.107		5.099e-4	0.0308717	7:80372340:G:A	NA	NA	NA	NA	NA	NA	NA	189
7:92595474:A:G	rs191443009	0.967281	regulatory_region_variant		NA	0.248615	7	92595474	A	G		0.299	3.48e-9		0.227	1.05e-12		0.187	0.077	0.0153	0.00193		0.384	0.0671	1.05e-8	0.0061024		5.762e-5	0.168774	7:92595474:G:A	NA	NA	NA	NA	NA	NA	NA	190
7:100804203:T:G	rs314349	0.99211568000000006	intron_variant	EPHB4	EPHB4	1.00792	7	100804203	T	G		-0.035	1.79e-9		-0.0239	1.04e-7		-0.0327	0.00709	3.95e-6	0.367		-0.0395	0.0101	9.64e-5	0.36777		0.06435	-0.0139029	7:100804203:G:T	NA	NA	NA	NA	NA	NA	NA	191
7:127375029:G:A	rs62621812	0.982348	missense_variant	ZNF800	ZNF800	2.27405	7	127375029	G	A		0.0882	5.53e-9		0.0951	2.23e-16		0.0916	0.0167	4.04e-8	0.0423		0.0723	0.0357	0.0427	0.020387		8.508e-9	0.105361	7:127375029:A:G	NA	NA	NA	NA	NA	NA	NA	192
7:128939988:A:G	rs3778753,rs71529421	0.999758	intron_variant	IRF5	IRF5	0.899967	7	128939988	A	G		0.0523	1.63e-20		0.0385	1.85e-23		0.0471	0.00686	6.9e-12	0.439		0.0632	0.00987	1.58e-10	0.46047		3.647e-7	0.0286053	7:128939988:G:A	NA	NA	NA	NA	NA	NA	NA	193
7:129057976:T:TTG	rs113123311	0.990403	upstream_gene_variant	TNPO3	TNPO3	1.53761	7	129057976	T	TTG		0.0379	2.81e-8		0.0379	2.81e-8		0.0345	0.00788	1.18e-5	0.249		0.0481	0.0137	4.34e-4	0.15249		NA	NA	:::	NA	NA	NA	NA	NA	NA	NA	194
7:139098477:C:G	rs7786094	0.996764	intron_variant	ZC3HAV1	ZC3HAV1	1.09222	7	139098477	C	G		0.0393	2.23e-9		0.0294	5.23e-11		0.0412	0.00791	1.87e-7	0.245		0.0351	0.0118	0.00304	0.2167		0.002275	0.0201007	7:139098477:G:C	NA	NA	NA	NA	NA	NA	NA	195
7:139704867:A:C	rs141212865	0.992182	intron_variant	HIPK2	HIPK2	1.11681	7	139704867	A	C		-0.0471	1.17e-11		-0.0314	4.68e-11		-0.0465	0.00837	2.66e-8	0.215		-0.0483	0.0124	1.02e-4	0.19272		0.001742	-0.0227395	7:139704867:C:A	NA	NA	NA	NA	NA	NA	NA	196
8:8462453:G:C	rs2921053	0.997868	upstream_gene_variant	AC103957.2	PRAG1	1.19012	8	8462453	G	C		-0.0753	7.17e-41		-0.0737	1.58e-77		-0.0604	0.00685	1.19e-18	0.501		-0.106	0.00984	4.85e-27	0.4527		6.572e-33	-0.07139	8:8462453:C:G	NA	NA	NA	NA	NA	NA	NA	197
8:9459499:C:T	rs148348342	0.981412	downstream_gene_variant	AC021242.1	NA	0.734086	8	9459499	C	T		-0.108	1.55e-10		-0.0813	1.99e-9		-0.0958	0.0203	2.46e-6	0.0304		-0.133	0.0298	8.45e-6	0.028915		0.252	-0.0266419	8:9459499:T:C	NA	NA	NA	NA	NA	NA	NA	198
8:11582510:G:A	rs4841567	0.993652	downstream_gene_variant	LINC00208	CTSB	0.745287	8	11582510	G	A		0.0494	2.38e-18		0.0493	3.99e-35		0.0341	0.00692	8.42e-7	0.452		0.0804	0.00983	2.81e-16	0.53283		4.184e-19	0.0523465	8:11582510:A:G	NA	NA	NA	NA	NA	NA	NA	199
8:23512505:C:T	rs11782370	0.990554	intergenic_variant		NA	0.642652	8	23512505	C	T		-0.0469	1.19e-10		-0.0447	8.95e-20		-0.0458	0.00943	1.19e-6	0.159		-0.0485	0.0115	2.31e-5	0.23929		2.418e-9	-0.0401818	8:23512505:T:C	NA	NA	NA	NA	NA	NA	NA	200
8:30325413:A:G	rs62501971	0.99947	regulatory_region_variant		NA	0.887896	8	30325413	A	G		-0.0386	3.2e-8		-0.0238	4.11e-6		-0.038	0.00858	9.3e-6	0.2		-0.0396	0.012	9.4e-4	0.21026		0.1516	-0.0119286	8:30325413:G:A	NA	NA	NA	NA	NA	NA	NA	201
8:32446867:T:G	rs4458837	0.999144	intron_variant	NRG1	NRG1	1.08405	8	32446867	T	G		0.0307	4.81e-8		0.0357	2.25e-20		0.0342	0.00686	6.19e-7	0.445		0.0236	0.00984	0.0167	0.44165		6.744e-14	0.0419685	8:32446867:G:T	NA	NA	NA	NA	NA	NA	NA	202
8:32549031:G:A	rs113350646	0.999482	intron_variant	NRG1	NRG1	1.21494	8	32549031	G	A		-0.0541	3.64e-16		-0.0619	2.68e-39		-0.0612	0.00792	1.1e-14	0.25		-0.0373	0.0121	0.00212	0.20374		2.775e-25	-0.0741794	8:32549031:A:G	NA	NA	NA	NA	NA	NA	NA	203
8:60473974:T:C	rs7839516	0.999734	intron_variant	LINC01301	RAB2A	1.13853	8	60473974	T	C		0.05	2.3e-18		0.0347	3.24e-20		0.0462	0.00693	2.67e-11	0.405		0.0581	0.0101	9.45e-9	0.36643		2.282e-4	0.0194887	8:60473974:C:T	NA	NA	NA	NA	NA	NA	NA	204
8:60842154:C:T	rs75650362	0.984987	intron_variant	CHD7	CHD7	2.92166	8	60842154	C	T		-0.068	1.87e-8		-0.0661	6.04e-9		-0.0725	0.013	2.24e-8	0.0779		-0.0379	0.0335	0.259	0.021897		0.04292	-0.0506931	8:60842154:T:C	NA	NA	NA	NA	NA	NA	NA	205
8:100317981:A:C	rs1371867	0.997642	intron_variant	RNF19A	RNF19A	0.982116	8	100317981	A	C		0.0338	2.09e-9		0.0297	1.54e-14		0.0352	0.00688	3.14e-7	0.428		0.0309	0.00984	0.00169	0.43856		1.904e-5	0.0241902	8:100317981:C:A	NA	NA	NA	NA	NA	NA	NA	206
8:100409029:GC:G	rs149299408	0.992631	intron_variant	AP003472.1	NA	0.961283	8	100409029	GC	G		-0.0826	1.73e-8		-0.0459	1.48e-5		-0.0728	0.018	5.19e-5	0.0384		-0.102	0.0252	5.52e-5	0.040288		0.347	-0.0168571	8:100409029:G:GC	NA	NA	NA	NA	NA	NA	NA	207
8:118939661:A:C	rs1032129	0.998807	intron_variant	TNFRSF11B	TNFRSF11B	1.21215	8	118939661	A	C		-0.0467	4.4e-16		-0.0363	3.6e-20		-0.0396	0.00694	1.13e-8	0.409		-0.062	0.0102	1.36e-9	0.35505		1.772e-7	-0.0285875	8:118939661:C:A	NA	NA	NA	NA	NA	NA	NA	208
8:119850527:T:TA	rs112349158	0.995933	intron_variant	DSCC1	DSCC1	1.43743	8	119850527	T	TA		0.0348	2.64e-8		0.0288	4.75e-10		0.033	0.00733	6.88e-6	0.313		0.0395	0.012	9.38e-4	0.21699		9.825e-5	0.028914	8:119850527:TA:T	NA	NA	NA	NA	NA	NA	NA	209
8:127181049:G:A	rs897586	0.99606	intron_variant	CASC19	CASC19	0.905155	8	127181049	G	A		-0.0711	1.17e-32		-0.0712	1.27e-68		-0.0644	0.00737	2.41e-18	0.317		-0.0839	0.0102	1.89e-16	0.35914		7.772e-33	-0.0704585	8:127181049:A:G	NA	NA	NA	NA	NA	NA	NA	210
8:127990983:C:A	rs2076899	0.998153	intron_variant	PVT1	PVT1	1.18356	8	127990983	C	A		0.0432	2.69e-12		0.0308	1.09e-12		0.0385	0.00737	1.76e-7	0.308		0.0546	0.0114	1.59e-6	0.25602		0.06541	0.0154183	8:127990983:A:C	NA	NA	NA	NA	NA	NA	NA	211
8:128144770:A:G	rs2111567	0.994431	intergenic_variant		NA	0.884451	8	128144770	A	G		-0.0462	9.41e-16		-0.0345	6.59e-18		-0.0398	0.00707	1.77e-8	0.371		-0.0587	0.00989	2.93e-9	0.43947		9.575e-5	-0.0237165	8:128144770:G:A	NA	NA	NA	NA	NA	NA	NA	212
8:128589526:G:A	rs75725733	0.983524	regulatory_region_variant		NA	1.26935	8	128589526	G	A		0.0555	2.74e-13		0.0444	3.97e-15		0.0565	0.0089	2.15e-10	0.178		0.0526	0.0145	2.93e-4	0.13452		0.002011	0.0269602	8:128589526:A:G	NA	NA	NA	NA	NA	NA	NA	213
8:132887335:C:T	rs771807370	0.750042	stop_gained	TG	TG	89.6594	8	132887335	C	T		0.829	2.01e-21		0.829	2.01e-21		0.829	0.0872	2.01e-21	0.00145		NA	NA	NA	NA		NA	NA	:::	NA	NA	NA	NA	NA	NA	NA	214
8:132905343:G:A	rs2068128	0.989602	intron_variant	TG	TG	1.05583	8	132905343	G	A		-0.0648	9.93e-29		-0.0576	2.3e-45		-0.0601	0.00714	3.84e-17	0.65		-0.074	0.0101	1.93e-13	0.61303		1.268e-18	-0.0525925	8:132905343:A:G	NA	NA	NA	NA	NA	NA	NA	215
8:139988205:C:T	rs189072457	0.982982	intron_variant	TRAPPC9	TRAPPC9	3.82985	8	139988205	C	T		-0.101	3.66e-8		-0.092	5.62e-8		-0.103	0.0194	1.26e-7	0.0337		-0.0852	0.0541	0.115	0.0088549		0.7	-0.0178399	8:139988205:T:C	NA	NA	NA	NA	NA	NA	NA	216
8:140587112:A:G	rs7819727	0.997009	intron_variant	AGO2	AGO2	0.933436	8	140587112	A	G		-0.0682	1.39e-23		-0.0563	3.17e-31		-0.0749	0.00807	1.8e-20	0.773		-0.0517	0.0127	4.72e-5	0.8195		2.605e-10	-0.0468836	8:140587112:G:A	NA	NA	NA	NA	NA	NA	NA	217
8:141190368:G:A	rs1045303	0.988709	synonymous_variant	DENND3	DENND3	1.10961	8	141190368	G	A		-0.0384	1.16e-9		-0.029	9.05e-11		-0.0397	0.00766	2.2e-7	0.278		-0.0356	0.0111	0.00135	0.27007		0.006464	-0.0178399	8:141190368:A:G	NA	NA	NA	NA	NA	NA	NA	218
9:3857583:G:A	rs1253764564	0.907285	intron_variant	GLIS3	GLIS3	6.41001	9	3857583	G	A		0.545	5.68e-10		0.545	5.68e-10		0.545	0.0879	5.68e-10	0.00126		NA	NA	NA	NA		NA	NA	:::	NA	NA	NA	NA	NA	NA	NA	219
9:4221298:A:C	rs7873463	0.995878	intron_variant	GLIS3	GLIS3	0.925735	9	4221298	A	C		-0.052	1.64e-17		-0.0525	7.78e-35		-0.064	0.00727	1.29e-18	0.68		-0.0232	0.0112	0.0389	0.74344		1.537e-16	-0.0525925	9:4221298:C:A	NA	NA	NA	NA	NA	NA	NA	220
9:4290544:T:C	rs10814915	0.99914	intron_variant	GLIS3	GLIS3	0.971993	9	4290544	T	C		-0.0564	1.03e-23		-0.0578	4.99e-50		-0.0676	0.00682	3.69e-23	0.544		-0.0327	0.00989	9.34e-4	0.58433		3.258e-29	-0.0629748	9:4290544:C:T	NA	NA	NA	NA	NA	NA	NA	221
9:5438435:C:A	rs911760	0.95873	upstream_gene_variant	PLGRKT	PLGRKT	1.13101	9	5438435	C	A		0.0478	5.14e-12		0.0468	1.42e-19		0.0264	0.00828	0.00141	0.225		0.0981	0.0127	1.05e-14	0.20789		1.69e-8	0.047511	9:5438435:A:C	NA	NA	NA	NA	NA	NA	NA	222
9:5525775:A:G	rs12348448,rs386732047	0.963119	intron_variant	PDCD1LG2	PDCD1LG2	0.834138	9	5525775	A	G		-0.0338	1.13e-8		-0.0303	9.38e-12		-0.0373	0.00719	2.12e-7	0.366		-0.0264	0.0104	0.0112	0.43339		2.962e-5	-0.0295588	9:5525775:G:A	NA	NA	NA	NA	NA	NA	NA	223
9:21576592:A:C	rs9298817	0.996418	intergenic_variant		MIR31HG	1.06921	9	21576592	A	C		-0.0611	4.37e-24		-0.053	7.46e-37		-0.0458	0.00744	7.3e-10	0.705		-0.0906	0.0103	1.81e-18	0.66129		9.128e-14	-0.0459289	9:21576592:C:A	NA	NA	NA	NA	NA	NA	NA	224
9:21632813:A:G	rs34332285	0.991426	intergenic_variant		NA	0.511145	9	21632813	A	G		0.101	2.46e-16		0.0657	7.42e-17		0.0845	0.0166	3.39e-7	0.043		0.122	0.0184	4.43e-11	0.077927		7.37e-4	0.0382212	9:21632813:G:A	NA	NA	NA	NA	NA	NA	NA	225
9:95781499:GCA:G	rs71368208	0.98123	intron_variant	LINC00476	LINC00476	2.53477	9	95781499	GCA	G		-0.122	7.91e-12		-0.122	7.91e-12		-0.122	0.0179	7.91e-12	0.0406		NA	NA	NA	NA		NA	NA	:::	NA	NA	NA	NA	NA	NA	NA	226
9:96322658:G:A	rs4523395	0.994455	intron_variant	SLC35D2	SLC35D2	1.50273	9	96322658	G	A		0.046	2.83e-9		0.034	8.46e-10		0.0429	0.00905	2.1e-6	0.169		0.0546	0.015	2.74e-4	0.12245		0.01267	0.0208151	9:96322658:A:G	NA	NA	NA	NA	NA	NA	NA	227
9:97796811:C:T	rs13290258	0.994332	intron_variant	FOXE1	FOXE1	1.00007	9	97796811	C	T		0.239	5e-324		0.235	5e-324		0.246	0.00728	1.64e-250	0.653		0.224	0.0105	2.42e-101	0.65671		0	0.29062	9:97796811:T:C	NA	NA	NA	NA	NA	NA	NA	228
9:99067260:G:A	rs1537504	0.996205	intron_variant	COL15A1	COL15A1	0.758057	9	99067260	G	A		0.0459	1.22e-10		0.0287	1.26e-10		0.0504	0.00897	1.93e-8	0.172		0.0381	0.0117	0.00116	0.22355		0.02823	0.013592	9:99067260:A:G	NA	NA	NA	NA	NA	NA	NA	229
9:99427621:C:T	rs66550057	0.997227	regulatory_region_variant		NA	0.704029	9	99427621	C	T		-0.0386	3.67e-8		-0.0254	1.34e-7		-0.0484	0.00885	4.58e-8	0.184		-0.0221	0.0115	0.054	0.23906		0.05001	-0.0168571	9:99427621:T:C	NA	NA	NA	NA	NA	NA	NA	230
9:107841065:G:C	rs12555501	0.995568	regulatory_region_variant		NA	2.36168	9	107841065	G	C		0.0619	1.27e-12		0.0553	7.74e-16		0.0532	0.00962	3.1e-8	0.145		0.102	0.0207	8.33e-7	0.059848		0.004107	0.0347985	9:107841065:C:G	NA	NA	NA	NA	NA	NA	NA	231
9:107875268:C:T	rs60160146	0.979328	intergenic_variant		NA	0.587395	9	107875268	C	T		-0.0532	1.25e-10		-0.0454	1.12e-16		-0.0364	0.0108	7.39e-4	0.117		-0.0771	0.0129	2.08e-9	0.1757		2.59e-8	-0.0430595	9:107875268:T:C	NA	NA	NA	NA	NA	NA	NA	232
9:114760300:C:A	rs10817674	0.995315	intergenic_variant		NA	1.23039	9	114760300	C	A		0.0354	7.01e-10		0.0252	1.85e-8		0.0427	0.00694	7.52e-10	0.405		0.0196	0.0103	0.0567	0.34996		0.735	0.00260339	9:114760300:A:C	NA	NA	NA	NA	NA	NA	NA	233
9:124267351:A:G	rs10116520	0.995542	intron_variant	NEK6	PSMB7	1.07509	9	124267351	A	G		0.0809	9.95e-46		0.0692	8.24e-68		0.0917	0.00693	5.64e-40	0.402		0.0583	0.01	5.96e-9	0.38594		1.687e-21	0.0561472	9:124267351:G:A	NA	NA	NA	NA	NA	NA	NA	234
9:125354538:A:G	rs937482	0.999072	intron_variant	GAPVD1	GAPVD1	1.04618	9	125354538	A	G		-0.0345	6.3e-10		-0.0332	1.02e-16		-0.0375	0.00681	3.59e-8	0.508		-0.0284	0.00977	0.00365	0.46822		1.227e-6	-0.0295588	9:125354538:G:A	NA	NA	NA	NA	NA	NA	NA	235
9:128897445:T:C	rs13297295	0.993732	intron_variant	LRRC8A	PKN3	0.900138	9	128897445	T	C		-0.0633	2.19e-12		-0.0554	5.21e-18		-0.0498	0.0112	8.74e-6	0.105		-0.0882	0.0152	6.5e-9	0.1196		8.794e-8	-0.0497421	9:128897445:C:T	NA	NA	NA	NA	NA	NA	NA	236
10:3889686:C:T	rs11252162	0.99435	intergenic_variant		NA	1.08534	10	3889686	C	T		0.0353	4.73e-8		0.0264	4.96e-9		0.0365	0.00781	2.96e-6	0.253		0.0328	0.0115	0.00454	0.23348		0.008999	0.0174514	10:3889686:T:C	NA	NA	NA	NA	NA	NA	NA	237
10:6056861:T:C	rs706779	0.998726	intron_variant	IL2RA	IL2RA	0.828562	10	6056861	T	C		-0.0745	8.94e-39		-0.0608	3.41e-56		-0.065	0.00705	3e-20	0.378		-0.0929	0.00979	2.41e-21	0.46699		2.809e-20	-0.0506931	10:6056861:C:T	NA	NA	NA	NA	NA	NA	NA	238
10:6348230:G:C	rs2387397	0.999551	upstream_gene_variant	AL137145.1	PFKFB3	1.04255	10	6348230	G	C		0.0679	2.94e-22		0.0509	5.31e-27		0.0611	0.00866	1.64e-12	0.805		0.0808	0.0119	1.15e-11	0.78051		1.124e-6	0.0342809	10:6348230:C:G	NA	NA	NA	NA	NA	NA	NA	239
10:6471591:G:GA	rs34504591	0.995191	intron_variant	PRKCQ	PRKCQ	1.33369	10	6471591	G	GA		0.06	2.22e-21		0.0489	1.17e-24		0.0612	0.00748	2.72e-16	0.29		0.0569	0.0118	1.43e-6	0.22061		5.118e-6	0.0350056	10:6471591:GA:G	NA	NA	NA	NA	NA	NA	NA	240
10:8563235:G:A	rs72775296	0.968321	intergenic_variant		GATA3	0.927753	10	8563235	G	A		0.0669	1.55e-18		0.0555	5.08e-23		0.0665	0.00926	7.17e-13	0.163		0.0678	0.0134	3.97e-7	0.16822		2.035e-6	0.039989	10:8563235:A:G	NA	NA	NA	NA	NA	NA	NA	241
10:14476200:C:T	rs5028105	0.992444	intergenic_variant		NA	0.849443	10	14476200	C	T		-0.033	2.06e-8		-0.0167	3.41e-4		-0.0312	0.00727	1.83e-5	0.332		-0.0366	0.01	2.69e-4	0.39468		0.2634	0.00893984	10:14476200:T:C	NA	NA	NA	NA	NA	NA	NA	242
10:32276910:T:C	rs75933929	0.98412668700000006	intron_variant	EPC1	EPC1	0.82445	10	32276910	T	C		0.0517	4.29e-8		0.0371	1.4e-8		0.0394	0.0121	0.00118	0.0856		0.0704	0.015	2.63e-6	0.12134		0.002985	0.0278852	10:32276910:C:T	NA	NA	NA	NA	NA	NA	NA	243
10:62020112:C:T	rs71508903	0.990345	intron_variant	ARID5B	ARID5B	0.946627	10	62020112	C	T		0.104	4.95e-48		0.0797	3.11e-60		0.0906	0.00872	2.8e-25	0.185		0.132	0.0125	4.63e-26	0.19332		1.024e-15	0.0549843	10:62020112:T:C	NA	NA	NA	NA	NA	NA	NA	244
10:62297443:A:G	rs10761620	0.995906	intron_variant	AC024597.1	RTKN2	1.14111	10	62297443	A	G		-0.0668	2.08e-31		-0.0522	2.23e-40		-0.0609	0.00703	4.69e-18	0.626		-0.0782	0.00986	2.12e-15	0.54869		1.021e-15	-0.0459289	10:62297443:G:A	NA	NA	NA	NA	NA	NA	NA	245
10:71376162:G:A	rs1417210	0.989659	intron_variant	SLC29A3	SLC29A3	0.966521	10	71376162	G	A		0.0521	2.92e-9		0.0425	1.07e-9		0.0513	0.0103	6.92e-7	0.872		0.0543	0.0167	0.00112	0.90557		0.04997	0.0237805	10:71376162:A:G	NA	NA	NA	NA	NA	NA	NA	246
10:79307723:C:G	rs1972346	0.988758	intron_variant	ZMIZ1	ZMIZ1	1.20621	10	79307723	C	G		0.0332	5.19e-9		0.0256	1.17e-10		0.0249	0.00688	2.94e-4	0.467		0.0513	0.0101	4.07e-7	0.40879		0.007454	0.0151136	10:79307723:G:C	NA	NA	NA	NA	NA	NA	NA	247
10:88089762:A:G	rs4933466	0.981354	regulatory_region_variant		NA	1.0566	10	88089762	A	G		-0.0412	7.32e-13		-0.0467	4.38e-31		-0.0438	0.00696	2.96e-10	0.428		-0.0355	0.0101	4.74e-4	0.40474		7.032e-18	-0.0506931	10:88089762:G:A	NA	NA	NA	NA	NA	NA	NA	248
10:88230764:G:A	rs472678	0.995664	intergenic_variant		NA	1.09065	10	88230764	G	A		-0.0383	5.68e-10		-0.0323	7.6e-15		-0.0362	0.00761	1.89e-6	0.722		-0.0422	0.0106	6.55e-5	0.69192		1.371e-5	-0.0256677	10:88230764:A:G	NA	NA	NA	NA	NA	NA	NA	249
10:88998030:A:C	rs1571011	0.99586	intron_variant	FAS	ACTA2	1.14911	10	88998030	A	C		-0.031	3.89e-8		-0.0229	5.62e-9		-0.0292	0.00684	2.01e-5	0.466		-0.0348	0.00994	4.68e-4	0.41336		0.015	-0.0139029	10:88998030:C:A	NA	NA	NA	NA	NA	NA	NA	250
10:99523573:C:A	rs71485777,rs10748781	0.992285	upstream_gene_variant	AL513542.1	NKX2-3	1.14542	10	99523573	C	A		-0.0757	4.79e-39		-0.0692	1.15e-65		-0.076	0.00714	1.76e-26	0.652		-0.0752	0.00992	3.44e-14	0.56634		1.727e-24	-0.0601539	10:99523573:A:C	NA	NA	NA	NA	NA	NA	NA	251
10:101130337:T:G	rs3808946	0.992294	intron_variant	TLX1NB	TLX1NB	1.49759	10	101130337	T	G		-0.0319	3.29e-8		-0.0219	1.41e-6		-0.0272	0.00686	7.55e-5	0.459		-0.0433	0.0107	4.91e-5	0.30565		0.2656	-0.00895974	10:101130337:G:T	NA	NA	NA	NA	NA	NA	NA	252
10:101733469:T:C	rs4466759	0.989022	intergenic_variant		NA	0.862697	10	101733469	T	C		0.0348	6.11e-10		0.0265	1.14e-9		0.0362	0.00684	1.14e-7	0.514		0.0319	0.00993	0.00133	0.57147		0.08878	0.0126801	10:101733469:C:T	NA	NA	NA	NA	NA	NA	NA	253
10:113588287:G:A	rs7080536	0.990582	missense_variant	HABP2	HABP2	0.715983	10	113588287	G	A		0.0959	1.27e-9		0.0638	1.7e-8		0.0726	0.0208	4.89e-4	0.0272		0.128	0.0243	1.44e-7	0.043801		0.02158	0.0378057	10:113588287:A:G	NA	NA	NA	NA	NA	NA	NA	254
10:122389836:C:T	rs7088058	0.997198	intron_variant	PLEKHA1	PLEKHA1	0.73745	10	122389836	C	T		-0.0494	1.95e-16		-0.0386	1.57e-21		-0.0434	0.00755	9.28e-9	0.29		-0.0599	0.00992	1.6e-9	0.41485		1.974e-8	-0.0324672	10:122389836:T:C	NA	NA	NA	NA	NA	NA	NA	255
10:132537901:CAGCG:C	rs534663009	0.982658	5_prime_UTR_variant	INPP5A	INPP5A	0.664925	10	132537901	CAGCG	C		0.0752	3.05e-10		0.0575	1.32e-10		0.0616	0.0145	2.18e-5	0.0582		0.104	0.021	8.01e-7	0.057901		0.007803	0.0374942	10:132537901:C:CAGCG	NA	NA	NA	NA	NA	NA	NA	256
11:308290:T:C	rs1058900	0.993211	missense_variant	IFITM2	IFITM2	0.807281	11	308290	T	C		-0.0354	4.05e-10		-0.0332	2.67e-17		-0.0278	0.00684	4.89e-5	0.482		-0.0519	0.0101	2.6e-7	0.56575		2.114e-9	-0.0334348	11:308290:C:T	NA	NA	NA	NA	NA	NA	NA	257
11:640349:G:A	rs1870723	0.987031	intron_variant	DRD4	IRF7	0.821421	11	640349	G	A		-0.052	4.69e-15		-0.0445	9.91e-23		-0.0466	0.00819	1.32e-8	0.23		-0.0622	0.0113	3.61e-8	0.26533		2.316e-8	-0.0382587	11:640349:A:G	NA	NA	NA	NA	NA	NA	NA	258
11:9770097:C:T	rs1392026	0.996959	intron_variant	SBF2-AS1	SBF2	1.21854	11	9770097	C	T		0.0393	6.49e-10		0.0344	3.37e-16		0.0296	0.00816	2.89e-4	0.77		0.0545	0.0102	8.51e-8	0.63513		1.15e-6	0.0281937	11:9770097:T:C	NA	NA	NA	NA	NA	NA	NA	259
11:10509469:T:C	rs55897150	0.99299	upstream_gene_variant	MTRNR2L8	IRAG1	1.75187	11	10509469	T	C		0.132	1.04e-13		0.111	1.98e-13		0.128	0.0191	2.42e-11	0.0313		0.154	0.0466	9.22e-4	0.011254		0.06676	0.0546674	11:10509469:C:T	NA	NA	NA	NA	NA	NA	NA	260
11:35243666:T:TCAAA	rs58473363	0.997462	regulatory_region_variant	NA	CD44	0.84905	11	35243666	T	TCAAA		0.0685	2.82e-32		0.0543	6.45e-42		0.0562	0.00708	2.03e-15	0.359		0.093	0.01	1.98e-20	0.38912		2.835e-12	0.0409262	11:35243666:TCAAA:T	NA	NA	NA	NA	NA	NA	NA	261
11:47408641:T:TCGC	rs551004316	0.99925	5_prime_UTR_variant	SLC39A13	PSMC3	0.946744	11	47408641	T	TCGC		0.0388	7.71e-11		0.0269	1.79e-11		0.0325	0.00727	7.69e-6	0.326		0.052	0.0105	6.89e-7	0.31896		9.126e-5	0.0220411	11:47408641:TCGC:T	NA	NA	NA	NA	NA	NA	NA	262
11:57430308:G:A	rs4477456	0.996843	upstream_gene_variant	SLC43A3	RTN4RL2	1.15694	11	57430308	G	A		-0.0382	5.74e-9		-0.0295	6.48e-9		-0.0391	0.00787	6.91e-7	0.252		-0.0362	0.0119	0.00226	0.21785		0.05457	-0.0168571	11:57430308:A:G	NA	NA	NA	NA	NA	NA	NA	263
11:61128363:A:G	rs7124430	0.998692	downstream_gene_variant	VPS37C	CD5:A471V	1.22123	11	61128363	A	G		-0.0326	9.58e-9		-0.0259	4.26e-11		-0.0225	0.00699	0.00127	0.612		-0.0522	0.00976	8.7e-8	0.49843		2.584e-4	-0.0207825	11:61128363:G:A	NA	NA	NA	NA	NA	NA	NA	264
11:64340005:T:C	rs479777	0.995345	upstream_gene_variant	CCDC88B	CCDC88B	1.12811	11	64340005	T	C		-0.043	1.24e-13		-0.0331	1.73e-16		-0.032	0.00702	5.12e-6	0.385		-0.0667	0.0103	9.61e-11	0.34285		1.128e-4	-0.0217615	11:64340005:C:T	NA	NA	NA	NA	NA	NA	NA	265
11:72814897:G:T	rs11235601	0.99392	intron_variant	ATG16L2	ATG16L2	0.886586	11	72814897	G	T		-0.0375	1.77e-10		-0.0246	3.42e-8		-0.0341	0.00722	2.28e-6	0.34		-0.0439	0.0101	1.32e-5	0.37762		0.1262	-0.0119286	11:72814897:T:G	NA	NA	NA	NA	NA	NA	NA	266
11:86354173:C:T	rs12224449	0.984937	intergenic_variant		CCDC81	0.668195	11	86354173	C	T		0.0606	1.35e-9		0.0419	1.86e-10		0.0645	0.013	6.62e-7	0.0734		0.055	0.0157	4.68e-4	0.10781		6.825e-4	0.0334534	11:86354173:T:C	NA	NA	NA	NA	NA	NA	NA	267
11:86360905:A:G	rs7127620	0.989144	regulatory_region_variant		HIKESHI	1.00758	11	86360905	A	G		-0.0398	1.45e-11		-0.0257	8.29e-11		-0.0416	0.00716	6.06e-9	0.359		-0.036	0.0104	5.37e-4	0.33256		0.002013	-0.0178399	11:86360905:G:A	NA	NA	NA	NA	NA	NA	NA	268
11:94179472:A:G	rs11822813	0.99206	intron_variant	PANX1	PANX1	1.00863	11	94179472	A	G		-0.0779	3.41e-14		-0.058	2.26e-17		-0.0613	0.0123	6e-7	0.0859		-0.116	0.0187	5.14e-10	0.074064		1.151e-5	-0.0449734	11:94179472:G:A	NA	NA	NA	NA	NA	NA	NA	269
11:95550310:C:T	rs10831370	0.998266	intergenic_variant		NA	1.17847	11	95550310	C	T		-0.0359	2.66e-10		-0.0353	6.07e-18		-0.0233	0.0069	7.45e-4	0.429		-0.0627	0.01	4.18e-10	0.39485		1.073e-7	-0.0334348	11:95550310:T:C	NA	NA	NA	NA	NA	NA	NA	270
11:95578258:T:C	rs4409785	0.99971050400000006	intron_variant	AP000820.2	SESN3	0.999316	11	95578258	T	C		0.105	1.2e-45		0.0887	8.02e-69		0.0831	0.00905	4.19e-20	0.166		0.152	0.013	2.68e-31	0.17138		2.586e-22	0.0689214	11:95578258:C:T	NA	NA	NA	NA	NA	NA	NA	271
11:111776191:T:A	rs4936690	0.994131	intron_variant	AP001781.1	NA	1.02817	11	111776191	T	A		0.0349	6.07e-9		0.0308	1.88e-13		0.0372	0.00736	4.31e-7	0.685		0.0304	0.0104	0.00346	0.6666		3.164e-6	0.028914	11:111776191:A:T	NA	NA	NA	NA	NA	NA	NA	272
11:115182291:A:G	rs11605461	0.997627	intron_variant	CADM1	CADM1	0.988875	11	115182291	A	G		0.0501	4.88e-19		0.0459	2.43e-32		0.0493	0.00685	6.47e-13	0.542		0.0517	0.00981	1.33e-7	0.54006		4.281e-13	0.0412387	11:115182291:G:A	NA	NA	NA	NA	NA	NA	NA	273
11:116863829:G:A	rs11216164	0.994968	non_coding_transcript_exon_variant	SIK3	SIK3	0.855581	11	116863829	G	A		0.0392	1.29e-10		0.0238	4.03e-9		0.0303	0.00752	5.7e-5	0.289		0.0561	0.0104	6.53e-8	0.33974		0.03622	0.0114655	11:116863829:A:G	NA	NA	NA	NA	NA	NA	NA	274
11:117212250:G:A	rs76169968	0.997162	non_coding_transcript_exon_variant	PCSK7	PCSK7	1.15889	11	117212250	G	A		-0.0956	7.6e-23		-0.0741	9.91e-29		-0.0824	0.0116	1.18e-12	0.0989		-0.127	0.0178	1.11e-12	0.08352		1.497e-10	-0.0667236	11:117212250:A:G	NA	NA	NA	NA	NA	NA	NA	275
11:118392339:G:A	rs73613959	0.99982	intron_variant	UBE4A	CD3G	1.27117	11	118392339	G	A		0.0485	5.03e-12		0.0426	3.57e-18		0.0452	0.00838	6.92e-8	0.205		0.0564	0.0129	1.23e-5	0.17381		1.63e-5	0.0316971	11:118392339:A:G	NA	NA	NA	NA	NA	NA	NA	276
11:118709639:C:T	rs516503	0.998691	intron_variant	AP002954.1	PHLDB1	0.993871	11	118709639	C	T		-0.0418	2.12e-13		-0.0315	1.19e-16		-0.041	0.00693	3.26e-9	0.415		-0.0433	0.00996	1.38e-5	0.40615		1.297e-6	-0.0266419	11:118709639:T:C	NA	NA	NA	NA	NA	NA	NA	277
11:128286419:A:G	rs12795702	0.998194	intergenic_variant		NA	0.929405	11	128286419	A	G		0.0379	4.31e-11		0.0256	6.2e-9		0.0351	0.00697	4.84e-7	0.601		0.0439	0.0102	1.57e-5	0.63947		0.202	0.00954541	11:128286419:G:A	NA	NA	NA	NA	NA	NA	NA	278
12:519821:G:C	rs150722154	0.955442	intron_variant	B4GALNT3	B4GALNT3	12.3048	12	519821	G	C		0.104	1.63e-8		0.104	1.63e-8		0.104	0.0185	1.63e-8	0.0351		NA	NA	NA	NA		0.2376	0.0711738	12:519821:C:G	NA	NA	NA	NA	NA	NA	NA	279
12:642348:A:G	rs61916675	0.995277	intron_variant	NINJ2	NINJ2	0.944565	12	642348	A	G		0.0471	3.04e-15		0.0364	1.45e-18		0.0478	0.00731	6.3e-11	0.317		0.0459	0.0104	9.89e-6	0.33644		1.208e-5	0.0259334	12:642348:G:A	NA	NA	NA	NA	NA	NA	NA	280
12:6773332:C:A	rs149722682	0.86906	missense_variant	LAG3	LAG3	6.40139	12	6773332	C	A		0.63	1.67e-9		0.63	1.67e-9		0.63	0.104	1.67e-9	9.8e-4		NA	NA	NA	NA		NA	NA	:::	NA	NA	NA	NA	NA	NA	NA	281
12:9770056:A:C	rs10844737	0.998432	intergenic_variant		NA	0.889193	12	9770056	A	C		0.1	4.8e-57		0.0783	2.47e-74		0.0831	0.00768	3.14e-27	0.261		0.136	0.011	6.55e-35	0.27428		1.777e-20	0.0584769	12:9770056:C:A	NA	NA	NA	NA	NA	NA	NA	282
12:11899768:G:A	rs2954930	0.986201	downstream_gene_variant	ETV6	ETV6	0.950534	12	11899768	G	A		0.0358	2.23e-10		0.0229	1.57e-9		0.0315	0.00686	4.41e-6	0.501		0.0451	0.00997	6.16e-6	0.53171		0.03738	0.0110609	12:11899768:A:G	NA	NA	NA	NA	NA	NA	NA	283
12:12419614:T:C	rs10772561	0.997298	intron_variant	BORCS5	DUSP16, BORCS5	1.03239	12	12419614	T	C		0.0372	8.74e-11		0.0325	6.3e-16		0.0284	0.00697	4.62e-5	0.395		0.0554	0.0101	3.59e-8	0.3852		4.132e-6	0.0270629	12:12419614:C:T	NA	NA	NA	NA	NA	NA	NA	284
12:42004617:C:T	rs1920688	0.993261	intergenic_variant		GXYLT1, PPHLN1	1.0154	12	42004617	C	T		-0.0314	2.37e-8		-0.0282	8.52e-13		-0.028	0.00686	4.37e-5	0.55		-0.0385	0.00987	9.58e-5	0.56798		2.97e-7	-0.0305292	12:42004617:T:C	NA	NA	NA	NA	NA	NA	NA	285
12:46093639:A:G	rs73099653	0.98898	intergenic_variant		NA	1.29363	12	46093639	A	G		-0.0528	3.11e-10		-0.0386	9.22e-10		-0.0613	0.01	9.17e-10	0.138		-0.0327	0.0153	0.0328	0.1155		0.008409	-0.0256677	12:46093639:G:A	NA	NA	NA	NA	NA	NA	NA	286
12:47763920:C:T	rs11830537	0.984846	intron_variant	SLC48A1	RAPGEF3	1.09799	12	47763920	C	T		0.0903	2.03e-19		0.0788	2.6e-28		0.0906	0.0119	2.24e-14	0.0886		0.0896	0.0187	1.7e-6	0.075235		5.311e-9	0.0628333	12:47763920:T:C	NA	NA	NA	NA	NA	NA	NA	287
12:56041720:G:C	rs705705	0.994625	non_coding_transcript_exon_variant	AC034102.3	SUOX, RAB5B, IKZF4, RPS26, ERBB3, GDF11	0.903925	12	56041720	G	C		0.0758	4.41e-37		0.0647	2.78e-55		0.0768	0.00728	5.43e-26	0.318		0.0737	0.0103	1.05e-12	0.34083		4.859e-17	0.0501361	12:56041720:C:G	NA	NA	NA	NA	NA	NA	NA	288
12:56182198:T:G	rs554485811	0.961887	intron_variant	SMARCC2	SMARCC2	11.5335	12	56182198	T	G		0.31	6.88e-12		0.31	6.88e-12		0.31	0.0452	6.88e-12	0.00521		NA	NA	NA	NA		NA	NA	:::	NA	NA	NA	NA	NA	NA	NA	289
12:56627222:T:C	rs2950387	0.993327	intron_variant	BAZ2A	NACA	0.771696	12	56627222	T	C		0.0446	5.73e-14		0.0337	2.99e-15		0.0536	0.00732	2.38e-13	0.317		0.0273	0.0101	0.0071	0.3668		0.004202	0.0192848	12:56627222:C:T	NA	NA	NA	NA	NA	NA	NA	290
12:57570834:G:A	rs1284464	0.997439	intron_variant	KIF5A	TSPAN31	1.45216	12	57570834	G	A		-0.0393	4.4e-12		-0.032	4.12e-16		-0.0392	0.00685	1.07e-8	0.509		-0.0395	0.0101	9.55e-5	0.36853		3.775e-5	-0.0237165	12:57570834:A:G	NA	NA	NA	NA	NA	NA	NA	291
12:68040679:T:C	rs76930710	0.996333	intron_variant	IFNG-AS1	IFNG	0.627655	12	68040679	T	C		-0.093	1.81e-8		-0.0757	8.92e-10		-0.0667	0.0218	0.00222	0.0257		-0.128	0.0253	3.94e-7	0.039882		0.01725	-0.0459289	12:68040679:C:T	NA	NA	NA	NA	NA	NA	NA	292
12:96200749:G:A	rs2016105	0.946019	intron_variant	ELK3	ELK3	0.347158	12	96200749	G	A		0.135	2.8e-9		0.135	2.8e-9		0.186	0.0358	1.92e-7	0.00881		0.1	0.0293	6.33e-4	0.029005		1.035e-26	0.260067	12:96200749:A:G	NA	NA	NA	NA	NA	NA	NA	293
12:103313022:T:A	rs6539065	0.990294	intron_variant	C12orf42	C12orf42	0.947093	12	103313022	T	A		-0.0378	1.92e-11		-0.0259	6.5e-10		-0.0346	0.00684	4.29e-7	0.524		-0.0447	0.00995	6.99e-6	0.56558		0.03931	-0.0129162	12:103313022:A:T	NA	NA	NA	NA	NA	NA	NA	294
12:103499163:G:T	rs12582330	0.990282	upstream_gene_variant	C12orf42	C12orf42	0.898151	12	103499163	G	T		-0.0582	1.03e-21		-0.0443	1.31e-25		-0.0445	0.00729	1.04e-9	0.676		-0.0896	0.011	4.4e-16	0.72893		6.837e-9	-0.0363319	12:103499163:T:G	NA	NA	NA	NA	NA	NA	NA	295
12:111446804:T:C	rs3184504	0.999635	missense_variant	SH2B3	SH2B3	1.17253	12	111446804	T	C		-0.184	9.07e-234		-0.158	5e-324		-0.161	0.0069	1.83e-120	0.595		-0.23	0.00977	1.44e-122	0.51866		2.187e-121	-0.131905	12:111446804:C:T	NA	NA	NA	NA	NA	NA	NA	296
12:112651836:A:C	rs232921	0.986201	intron_variant	RPH3A	RPH3A	1.03062	12	112651836	A	C		0.0396	6.5e-12		0.0373	1.7e-20		0.021	0.00703	0.00286	0.609		0.0779	0.0101	1.07e-14	0.61793		1.813e-9	0.0355236	12:112651836:C:A	NA	NA	NA	NA	NA	NA	NA	297
12:114636008:A:C	rs7955141	0.990896	regulatory_region_variant		NA	0.932211	12	114636008	A	C		0.038	1.43e-11		0.0369	1.97e-20		0.0285	0.00685	3.06e-5	0.523		0.0576	0.00986	5.22e-9	0.56991		7.873e-9	0.034074	12:114636008:C:A	NA	NA	NA	NA	NA	NA	NA	298
13:24212218:T:C	rs7333647	0.996518	intron_variant	SPATA13	SPATA13	1.1238	13	24212218	T	C		0.0887	2.28e-48		0.0705	4.34e-65		0.0694	0.00733	2.78e-21	0.31		0.131	0.0108	1.45e-33	0.28873		1.313e-20	0.0560414	13:24212218:C:T	NA	NA	NA	NA	NA	NA	NA	299
13:28029870:T:C	rs76428106	0.944267	intron_variant	FLT3	FLT3	0.690313	13	28029870	T	C		0.362	5.55e-47		0.285	7.99e-54		0.282	0.0299	3.33e-21	0.0126		0.558	0.0467	7.25e-33	0.012898		5.8200000000000003e-11	0.179366	13:28029870:C:T	NA	NA	NA	NA	NA	NA	NA	300
13:28138552:C:G	rs138028125	0.96813	5_prime_UTR_variant	PAN3	PAN3	0.271221	13	28138552	C	G		0.136	4.89e-12		0.136	4.89e-12		0.141	0.0282	5.7e-7	0.0145		0.131	0.0275	1.82e-6	0.035446		0.01496	0.0559356	13:28138552:G:C	NA	NA	NA	NA	NA	NA	NA	301
13:31889992:AACAAT:A	rs72372825	0.997406	intron_variant	FRY	FRY	0.987195	13	31889992	AACAAT	A		0.0329	1.37e-8		0.0329	1.37e-8		0.0333	0.00707	2.49e-6	0.631		0.032	0.0101	0.00151	0.62086		NA	NA	:::	13:31882013:T:C	0.9998	rs606589	0.964	3.588e-10	0.036664	13:31882013:C:T	302
13:40569053:G:A	rs12865518	0.994172	intron_variant	FOXO1	FOXO1	0.892143	13	40569053	G	A		0.0541	3.2e-16		0.042	2.87e-19		0.0531	0.00807	4.47e-11	0.231		0.0562	0.0116	1.37e-6	0.23045		1.041e-4	0.026652	13:40569053:A:G	NA	NA	NA	NA	NA	NA	NA	303
13:40810596:G:C	rs17061602	0.995187	upstream_gene_variant	MIR621	NA	0.573132	13	40810596	G	C		-0.0745	1.61e-11		-0.0602	5.31e-18		-0.0941	0.0149	2.85e-10	0.0575		-0.0506	0.0164	0.0021	0.097841		4.516e-8	-0.0506931	13:40810596:C:G	NA	NA	NA	NA	NA	NA	NA	304
13:42422412:G:T	rs9533100	0.997473	intron_variant	LINC02341	LINC02341	1.16966	13	42422412	G	T		0.0538	4.54e-21		0.0405	1.82e-25		0.039	0.00703	2.89e-8	0.616		0.0825	0.0098	3.58e-17	0.53645		7.417e-9	0.0322133	13:42422412:T:G	NA	NA	NA	NA	NA	NA	NA	305
13:42574410:C:G	rs138818878	0.975163	missense_variant	TNFSF11	TNFSF11	1.44842	13	42574410	C	G		0.0903	9.51e-10		0.0714	5.54e-10		0.0701	0.0171	4.03e-5	0.0413		0.15	0.0294	3.22e-7	0.030228		0.05184	0.0446836	13:42574410:G:C	NA	NA	NA	NA	NA	NA	NA	306
13:50237019:G:T	rs9562955	0.990705	intron_variant	DLEU1	DLEU1	0.418979	13	50237019	G	T		0.0902	9.81e-14		0.0587	6.96e-14		0.0856	0.0168	3.27e-7	0.0422		0.0954	0.0176	5.62e-8	0.084052		3.104e-4	0.0386369	13:50237019:T:G	NA	NA	NA	NA	NA	NA	NA	307
13:50586868:G:A	rs1239694	0.995933	intron_variant	DLEU1	DLEU1	0.863022	13	50586868	G	A		-0.0421	1.97e-11		-0.0428	1.42e-20		-0.0478	0.00739	9.59e-11	0.697		-0.0273	0.0119	0.0219	0.78759		1.974e-10	-0.0459289	13:50586868:A:G	NA	NA	NA	NA	NA	NA	NA	308
13:74119264:G:A	rs9600233	0.993066	intergenic_variant		KLF12	0.969358	13	74119264	G	A		-0.0513	2.79e-10		-0.0415	1.31e-13		-0.053	0.0102	2.12e-7	0.132		-0.0483	0.0134	3.16e-4	0.15968		0.001263	-0.0256677	13:74119264:A:G	NA	NA	NA	NA	NA	NA	NA	309
13:99353731:C:CA	rs11428072	0.998639	intron_variant	UBAC2	UBAC2	0.898716	13	99353731	C	CA		-0.0454	8.33e-15		-0.0388	2.26e-21		-0.0386	0.00714	6.29e-8	0.357		-0.0591	0.0102	6.49e-9	0.37238		7.579e-7	-0.0305292	13:99353731:CA:C	NA	NA	NA	NA	NA	NA	NA	310
13:110553879:G:A	rs9521838	0.990358	intron_variant	RAB20	RAB20	0.787442	13	110553879	G	A		-0.0536	1.34e-14		-0.0622	8.07e-38		-0.0447	0.00868	2.67e-7	0.196		-0.0697	0.0116	2.18e-9	0.23323		7.333e-25	-0.0723207	13:110553879:A:G	NA	NA	NA	NA	NA	NA	NA	311
14:34757605:C:T	rs151102833	0.992426	intron_variant	BAZ1A	BAZ1A	1.6212	14	34757605	C	T		-0.0496	5.52e-10		-0.0367	3.73e-10		-0.0494	0.0092	7.98e-8	0.168		-0.0503	0.0162	0.00187	0.10461		0.004161	-0.0256677	14:34757605:T:C	NA	NA	NA	NA	NA	NA	NA	312
14:36140472:G:A	rs2415317	0.995929	intron_variant	LINC00609	LINC00609	1.0969	14	36140472	G	A		-0.054	8.94e-21		-0.0373	1.04e-19		-0.0516	0.00709	3.57e-13	0.641		-0.0587	0.00994	3.55e-9	0.58936		0.01265	-0.0158733	14:36140472:A:G	NA	NA	NA	NA	NA	NA	NA	313
14:36269155:C:T	rs116909374	0.982726	intergenic_variant		NA	0.842294	14	36269155	C	T		-0.186	1.56e-30		-0.173	1.04e-44		-0.204	0.0209	1.28e-22	0.0303		-0.158	0.0255	6.66e-10	0.038963		9.678e-14	-0.143234	14:36269155:T:C	NA	NA	NA	NA	NA	NA	NA	314
14:68286570:T:G	rs2208397	0.994787	intron_variant	RAD51B	RAD51B	0.968752	14	68286570	T	G		0.0565	3.55e-20		0.043	1.62e-24		0.0561	0.00745	4.93e-14	0.696		0.0575	0.0109	1.27e-7	0.71973		1.255e-7	0.0329365	14:68286570:G:T	NA	NA	NA	NA	NA	NA	NA	315
14:74980176:C:G	rs10131894	0.992602	regulatory_region_variant		EIF2B2, ACYP1	1.04598	14	74980176	C	G		0.032	1.61e-8		0.0253	6.62e-9		0.0237	0.00691	5.99e-4	0.573		0.049	0.0099	7.25e-7	0.55386		0.09592	0.0123763	14:74980176:G:C	NA	NA	NA	NA	NA	NA	NA	316
14:80649689:A:T	rs144886222	0.97753	intron_variant	CEP128	TSHR, DIO2, CEP128	1.4256	14	80649689	A	T		-0.103	4.74e-10		-0.0801	3.11e-10		-0.0928	0.0192	1.42e-6	0.0345		-0.135	0.033	4.26e-5	0.02429		0.01247	-0.0497421	14:80649689:T:A	NA	NA	NA	NA	NA	NA	NA	317
14:80982607:G:GA	rs35277102	0.995483	non_coding_transcript_exon_variant	BHLHB9P1	BHLHB9P1	1.00107	14	80982607	G	GA		-0.0957	6.33e-17		-0.0638	3.41e-10		-0.108	0.014	1.3e-14	0.939		-0.0712	0.0199	3.57e-4	0.93498		8.91e-4	-0.0344014	14:80982607:GA:G	NA	NA	NA	NA	NA	NA	NA	318
14:93097224:C:A	rs35566481,rs192226233	0.998584	intron_variant	ITPK1	ITPK1	0.970564	14	93097224	C	A		0.0781	1.02e-27		0.0945	2.84e-79		0.0889	0.00875	3.12e-24	0.18		0.0563	0.0124	5.9e-6	0.19235		4.846e-54	0.113729	14:93097224:A:C	NA	NA	NA	NA	NA	NA	NA	319
14:98202441:AAG:A	rs142903734	0.989053	intron_variant	AL163932.1	NA	0.653394	14	98202441	AAG	A		0.0505	1.6e-11		0.0505	1.6e-11		0.0384	0.00958	6.16e-5	0.148		0.0698	0.0121	7.01e-9	0.2096		NA	NA	:::	14:98201591:T:C	0.999	rs7141014	0.9651	3.319e-7	0.0355236	14:98201591:C:T	320
14:98224057:A:T	rs1257920	0.997773	intergenic_variant		NA	1.19905	14	98224057	A	T		0.0353	3.64e-10		0.0264	3.2e-11		0.0219	0.00687	0.00142	0.556		0.0624	0.0098	1.9e-10	0.47559		6.673e-4	0.0202027	14:98224057:T:A	NA	NA	NA	NA	NA	NA	NA	321
14:104752139:A:G	rs8006310	0.996842	upstream_gene_variant	SIVA1	ADSS1	1.10661	14	104752139	A	G		-0.0432	1.18e-14		-0.0512	1.18e-38		-0.0461	0.00682	1.42e-11	0.504		-0.0374	0.00983	1.44e-4	0.44398		7.628e-24	-0.0592119	14:104752139:G:A	NA	NA	NA	NA	NA	NA	NA	322
14:105759223:C:T	rs112531438	0.908039	intergenic_variant		IGHG3,IGHG1	1.35279	14	105759223	C	T		0.0502	1.37e-16		0.0502	3.43e-17		0.0422	0.00731	7.48e-9	0.39		0.0682	0.0109	4.59e-10	0.33245		0.003097	0.0242927	14:105759223:T:C	NA	NA	NA	NA	NA	NA	NA	323
15:38551686:A:G	rs28582094	0.997465	intron_variant	RASGRP1	RASGRP1	1.03329	15	38551686	A	G		0.0691	2.25e-27		0.0513	3.82e-29		0.0526	0.00772	9.7e-12	0.262		0.105	0.0113	2.19e-20	0.25028		2.346e-6	0.034074	15:38551686:G:A	NA	NA	NA	NA	NA	NA	NA	324
15:63373566:T:C	rs7162561	0.999129	intron_variant	CA12	CA12	1.1398	15	63373566	T	C		0.0517	4e-16		0.038	6.53e-18		0.0509	0.0077	4.04e-11	0.264		0.0534	0.0112	1.92e-6	0.2531		8.172e-5	0.0256255	15:63373566:C:T	NA	NA	NA	NA	NA	NA	NA	325
15:63618234:G:T	rs75663391	0.99839	intron_variant	HERC1	ENSG00000259589	0.839127	15	63618234	G	T		-0.0346	2.02e-9		-0.0242	2.76e-9		-0.0333	0.00689	1.28e-6	0.573		-0.0376	0.0106	3.83e-4	0.6835		0.004152	-0.0168571	15:63618234:T:G	NA	NA	NA	NA	NA	NA	NA	326
15:65451289:G:A	rs600664	0.998863	intron_variant	DPP8	IGDCC4	1.29165	15	65451289	G	A		-0.0383	1.05e-9		-0.0338	1.1e-14		-0.0391	0.00752	2.02e-7	0.294		-0.0364	0.0114	0.00136	0.2445		1.329e-5	-0.0285875	15:65451289:A:G	NA	NA	NA	NA	NA	NA	NA	327
15:84712154:T:C	rs8027779	0.99785	intron_variant	SEC11A	NMB	1.00013	15	84712154	T	C		-0.0353	3.43e-10		-0.0301	1.73e-15		-0.0373	0.00685	4.9e-8	0.458		-0.031	0.00982	0.00162	0.44681		3.457e-6	-0.0256677	15:84712154:C:T	NA	NA	NA	NA	NA	NA	NA	328
15:88570646:T:C	rs13329353	0.997617	downstream_gene_variant	AC013489.2	LINC01586	1.04147	15	88570646	T	C		-0.0459	1.23e-14		-0.0126	0.00195		-0.0453	0.00722	3.52e-10	0.337		-0.0471	0.0105	7.14e-6	0.32136		0.008309	0.0153167	15:88570646:C:T	NA	NA	NA	NA	NA	NA	NA	329
16:2689766:G:C	rs7194693	0.984226	intron_variant	KCTD5	SRRM2, PDPK1	1.0585	16	2689766	G	C		-0.0333	4.39e-9		-0.0326	8.75e-17		-0.0315	0.00693	5.49e-6	0.577		-0.037	0.0099	1.84e-4	0.52824		1.224e-7	-0.0305292	16:2689766:C:G	NA	NA	NA	NA	NA	NA	NA	330
16:3972637:T:C	rs66768878	0.996363	intron_variant	ADCY9	ADCY9	1.18899	16	3972637	T	C		0.057	8.14e-15		0.0567	3.1e-25		0.0656	0.00879	8.34e-14	0.18		0.0372	0.0134	0.00539	0.15987		1.172e-13	0.0629398	16:3972637:C:T	NA	NA	NA	NA	NA	NA	NA	331
16:11734162:A:G	rs4780398	0.988665	intron_variant	TXNDC11	TXNDC11	0.97649300000000006	16	11734162	A	G		0.0489	1e-9		0.0408	4.6e-13		0.0465	0.00967	1.5e-6	0.851		0.0543	0.0143	1.5e-4	0.8632		7.265e-4	0.0288111	16:11734162:G:A	NA	NA	NA	NA	NA	NA	NA	332
16:14306452:G:A	rs30233	0.993567	intron_variant	MIR193BHG	MIR193BHG	0.986322	16	14306452	G	A		-0.0425	6.8e-14		-0.0413	9.69e-25		-0.0487	0.00692	1.87e-12	0.586		-0.0297	0.00989	0.0027	0.57372		1.986e-10	-0.0382587	16:14306452:A:G	NA	NA	NA	NA	NA	NA	NA	333
16:27384341:C:CT	rs201121732	0.994164	intergenic_variant		NA	27.1788	16	27384341	C	CT		0.173	2.17e-34		0.173	2.17e-34		0.173	0.0141	2.17e-34	0.0582		NA	NA	NA	NA		0.01269	0.201137	16:27384341:CT:C	NA	NA	NA	NA	NA	NA	NA	334
16:28494339:G:C	rs151234	0.990713	5_prime_UTR_variant	CLN3	APOBR	0.973116	16	28494339	G	C		0.0791	3.83e-21		0.0706	5.01e-33		0.0873	0.0103	1.75e-17	0.123		0.0627	0.0146	1.64e-5	0.12908		1.973e-15	0.0678507	16:28494339:C:G	NA	NA	NA	NA	NA	NA	NA	335
16:31429111:G:C	rs72789324	0.998704	upstream_gene_variant	COX6A2	COX6A2	0.867995	16	31429111	G	C		-0.0333	4.96e-8		-0.0248	1.21e-7		-0.0325	0.00755	1.7e-5	0.288		-0.035	0.0104	7.89e-4	0.32955		0.1723	-0.0109399	16:31429111:C:G	NA	NA	NA	NA	NA	NA	NA	336
16:50301163:C:A	rs78534766	0.965628	missense_variant	ADCY7	ADCY7	1.70947	16	50301163	C	A		0.351	4.66e-30		0.274	2.53e-33		0.298	0.035	1.67e-17	0.00872		0.534	0.065	2.13e-16	0.0060336		1.812e-7	0.176857	16:50301163:A:C	NA	NA	NA	NA	NA	NA	NA	337
16:50325014:G:C	rs7204026	0.998478	intron_variant	BRD7	BRD7	0.820181	16	50325014	G	C		-0.0622	5.87e-17		-0.047	1.12e-20		-0.0569	0.00926	8.21e-10	0.165		-0.072	0.0125	8.1e-9	0.18872		3.033e-6	-0.0353671	16:50325014:C:G	NA	NA	NA	NA	NA	NA	NA	338
16:57041268:A:G	rs7192652	0.991608	intron_variant	NLRC5	NLRC5	1.18792	16	57041268	A	G		-0.0422	7.73e-14		-0.0337	7.31e-18		-0.0379	0.0069	4.04e-8	0.565		-0.051	0.00982	2.11e-7	0.47736		8.597e-5	-0.0227395	16:57041268:G:A	NA	NA	NA	NA	NA	NA	NA	339
16:57533494:C:G	rs739815	0.995624	intron_variant	CCDC102A	ADGRG5, CCDC102A	1.22723	16	57533494	C	G		0.0428	7.05e-13		0.0309	3.92e-14		0.0377	0.00713	1.23e-7	0.349		0.0543	0.0108	5.16e-7	0.28704		4.86e-4	0.0208151	16:57533494:G:C	NA	NA	NA	NA	NA	NA	NA	340
16:67628912:T:A	rs140837060	0.994403	intron_variant	CTCF	AGRP, LRRC36, KCTD19	0.868933	16	67628912	T	A		0.105	1.18e-13		0.077	9.1e-16		0.0771	0.0175	1.07e-5	0.039		0.158	0.024	5.55e-11	0.0439		1.231e-4	0.0507671	16:67628912:A:T	NA	NA	NA	NA	NA	NA	NA	341
16:68100299:G:A	rs140020897	0.986843	intron_variant	NFATC3	NFATC3	0.132814	16	68100299	G	A		0.182	3.97e-9		0.146	6.39e-16		0.162	0.0498	0.00114	0.00443		0.194	0.0393	8.23e-7	0.016486		1.272e-8	0.129312	16:68100299:A:G	NA	NA	NA	NA	NA	NA	NA	342
16:79282918:A:G	rs8054578	0.999042	intergenic_variant		MAF	1.09161	16	79282918	A	G		-0.0564	1.98e-15		-0.0392	3.22e-14		-0.0407	0.00891	4.87e-6	0.824		-0.0836	0.0117	1.11e-12	0.77629		0.06423	-0.0158733	16:79282918:G:A	NA	NA	NA	NA	NA	NA	NA	343
16:79716284:C:CA	rs5818256	0.99219	non_coding_transcript_exon_variant	MAFTRR	MAFTRR	1.04605	16	79716284	C	CA		0.0791	7.37e-28		0.0791	7.37e-28		0.0791	0.00723	7.37e-28	0.657		NA	NA	NA	NA		NA	NA	:::	16:79684833:T:C	0.9625	rs4889015	0.9191	1.82e-45	0.0843603	16:79684833:C:T	344
16:85934034:A:G	rs447632	0.998635	intron_variant	AC092723.5	NA	1.08293	16	85934034	A	G		0.0387	1.64e-11		0.0297	1.51e-13		0.0363	0.00697	1.96e-7	0.39		0.0437	0.0101	1.56e-5	0.37203		4.844e-4	0.0210194	16:85934034:G:A	NA	NA	NA	NA	NA	NA	NA	345
16:85985910:G:C	rs11117433	0.996467	upstream_gene_variant	AC092723.4	NA	1.32754	16	85985910	G	C		-0.0355	2.89e-8		-0.0246	2.43e-8		-0.0259	0.00761	6.61e-4	0.282		-0.0589	0.0119	6.78e-7	0.23108		0.01934	-0.0148886	16:85985910:C:G	NA	NA	NA	NA	NA	NA	NA	346
16:88458157:C:T	rs4782367	0.99777	intron_variant	ZFPM1	ZFPM1	0.939399	16	88458157	C	T		0.0375	6.94e-10		0.0334	1.5e-15		0.0392	0.00743	1.37e-7	0.299		0.0342	0.0106	0.00125	0.30727		1.311e-8	0.0356272	16:88458157:T:C	NA	NA	NA	NA	NA	NA	NA	347
17:7337072:C:T	rs61759532	0.995982	intron_variant	ACAP1	ACAP1	0.759339	17	7337072	C	T		0.077	1.28e-28		0.0672	5.15e-40		0.0751	0.00866	4.19e-18	0.188		0.0805	0.0116	4.1e-12	0.24803		7.223e-13	0.0546674	17:7337072:T:C	NA	NA	NA	NA	NA	NA	NA	348
17:7826527:C:A	rs57326739	0.990911	intron_variant	DNAH2	KDM6B	0.760683	17	7826527	C	A		0.0535	2.64e-8		0.0389	7.33e-9		0.0426	0.0116	2.51e-4	0.0934		0.0769	0.0171	6.55e-6	0.090676		0.004088	0.0285024	17:7826527:A:C	NA	NA	NA	NA	NA	NA	NA	349
17:7863943:G:A	rs78740082	0.998523	non_coding_transcript_exon_variant	AC104581.4	NA	2.04471	17	7863943	G	A		-0.0815	2.19e-8		-0.0677	3.09e-9		-0.0679	0.0161	2.39e-5	0.0482		-0.144	0.0345	2.89e-5	0.020686		0.01131	-0.0478373	17:7863943:A:G	NA	NA	NA	NA	NA	NA	NA	350
17:8961373:A:G	rs9303234	0.997004	intron_variant	PIK3R5	PIK3R5	0.955053	17	8961373	A	G		0.0678	5.95e-20		0.0368	4.6e-14		0.0588	0.00888	3.59e-11	0.815		0.0883	0.0134	5.02e-11	0.8416		0.09352	0.0175532	17:8961373:G:A	NA	NA	NA	NA	NA	NA	NA	351
17:29618321:T:C	rs871014	0.99775	non_coding_transcript_exon_variant	CORO6	CORO6, GIT1, ANKRD13B, SSH2	1.02478	17	29618321	T	C		0.0332	2.77e-9		0.0209	1.7e-6		0.0337	0.00681	7.49e-7	0.502		0.0322	0.00978	9.8e-4	0.49767		0.8384	0.00150113	17:29618321:C:T	NA	NA	NA	NA	NA	NA	NA	352
17:39787478:C:A	rs9911634	0.996313	intron_variant	IKZF3	IKZF3, GSDMB	1.05432	17	39787478	C	A		-0.0981	1.61e-11		-0.0625	2.47e-11		-0.102	0.0174	3.94e-9	0.0423		-0.0885	0.0268	9.48e-4	0.03457		7.544e-5	-0.0620354	17:39787478:A:C	NA	NA	NA	NA	NA	NA	NA	353
17:39822742:C:T	rs146459536	0.995211	intron_variant	IKZF3	IKZF3	1.97663	17	39822742	C	T		0.0512	4.71e-9		0.0419	1.28e-8		0.0474	0.00989	1.67e-6	0.136		0.0651	0.0187	5.15e-4	0.075242		0.1112	0.0223479	17:39822742:T:C	NA	NA	NA	NA	NA	NA	NA	354
17:42137394:T:C	rs12325861	0.998944	intron_variant	RAB5C	HSPB9	1.26509	17	42137394	T	C		0.0824	2.17e-31		0.0582	4.04e-32		0.0777	0.00839	2.05e-20	0.203		0.0939	0.0131	8.43e-13	0.16552		7.842e-6	0.0339705	17:42137394:C:T	NA	NA	NA	NA	NA	NA	NA	355
17:46019187:G:A	rs62062288	0.997509	intron_variant	MAPT	SPPL2C, MAPT, KANSL1	0.303868	17	46019187	G	A		0.0532	5.63e-10		0.0744	6.57e-45		0.0668	0.0124	7.72e-8	0.081		0.0409	0.0119	5.82e-4	0.22033		4.415e-38	0.0890498	17:46019187:A:G	NA	NA	NA	NA	NA	NA	NA	356
17:47727128:C:T	rs4794063	0.996761	regulatory_region_variant		NA	1.10136	17	47727128	C	T		0.07	1.74e-29		0.0605	9.26e-45		0.0547	0.00746	2.24e-13	0.292		0.105	0.0112	1.04e-20	0.25631		7.416e-17	0.0531898	17:47727128:T:C	NA	NA	NA	NA	NA	NA	NA	357
17:47733988:C:G	rs41444548	0.994335	intron_variant	TBX21	TBX21	1.07339	17	47733988	C	G		-0.119	7.88e-27		-0.114	2.94e-47		-0.108	0.0138	4.7e-15	0.0691		-0.139	0.0187	9.54e-14	0.0759		1.007e-19	-0.103459	17:47733988:G:C	NA	NA	NA	NA	NA	NA	NA	358
17:61253946:A:C	rs7207781	0.988446	intron_variant	BCAS3	TBX2	0.877684	17	61253946	A	C		-0.0739	1.3e-10		-0.0542	4.25e-12		-0.0863	0.0143	1.5e-9	0.0635		-0.051	0.0194	0.00849	0.06891		2.264e-6	-0.0563803	17:61253946:C:A	NA	NA	NA	NA	NA	NA	NA	359
17:75767839:TGA:T	rs138693190	0.993598	upstream_gene_variant	GALK1	H3-3B, WBP2	0.548676	17	75767839	TGA	T		0.0658	1.38e-12		0.0478	8.78e-16		0.0689	0.012	1.07e-8	0.0853		0.0612	0.0146	2.63e-5	0.13063		2.031e-5	0.034074	17:75767839:T:TGA	NA	NA	NA	NA	NA	NA	NA	360
17:77116349:A:G	rs58264147	0.999236	intron_variant	SEC14L1	SEC14L1	0.796656	17	77116349	A	G		0.0618	8.21e-10		0.0331	1.78e-7		0.0666	0.0125	9.15e-8	0.0799		0.0528	0.017	0.00196	0.090429		0.004247	0.0264467	17:77116349:G:A	NA	NA	NA	NA	NA	NA	NA	361
17:82550914:C:T	rs6650591	0.996639	intron_variant	FOXK2	FOXK2	0.944574	17	82550914	C	T		-0.0409	8.45e-13		-0.033	7.82e-17		-0.0383	0.00692	3.07e-8	0.594		-0.0463	0.0101	4.74e-6	0.63276		8.706e-5	-0.0237165	17:82550914:T:C	NA	NA	NA	NA	NA	NA	NA	362
18:12797695:A:G	rs2847297	0.99926	intron_variant	PTPN2	PTPN2	1.02183	18	12797695	A	G		0.0475	6.67e-16		0.0357	2.72e-18		0.0347	0.00717	1.26e-6	0.343		0.0735	0.0103	7.78e-13	0.34529		6.363e-6	0.027474	18:12797695:G:A	NA	NA	NA	NA	NA	NA	NA	363
18:26082413:A:G	rs600619	0.996188	3_prime_UTR_variant	SS18	SS18	1.08557	18	26082413	A	G		-0.0402	2.76e-11		-0.0305	1.05e-12		-0.0325	0.00729	8.58e-6	0.326		-0.0572	0.0108	1.12e-7	0.29362		0.004452	-0.0178399	18:26082413:G:A	NA	NA	NA	NA	NA	NA	NA	364
18:59514049:C:T	rs9953900	0.994587	intron_variant	CCBE1	CCBE1	1.04633	18	59514049	C	T		0.0401	8.13e-11		0.0391	3.38e-21		0.0423	0.00762	2.92e-8	0.719		0.0359	0.0105	6.22e-4	0.68498		2.989e-10	0.0368715	18:59514049:T:C	NA	NA	NA	NA	NA	NA	NA	365
18:62339745:C:G	rs8086340	0.984985	intron_variant	TNFRSF11A	TNFRSF11A	1.03909	18	62339745	C	G		-0.034	1.98e-9		-0.025	1.65e-10		-0.0248	0.00693	3.5e-4	0.575		-0.0524	0.00982	9.42e-8	0.53564		0.002631	-0.0168571	18:62339745:G:C	NA	NA	NA	NA	NA	NA	NA	366
18:69860373:A:G	rs1788232	0.999597	3_prime_UTR_variant	CD226	CD226	1.06579	18	69860373	A	G		-0.0517	2.34e-20		-0.0429	2.5e-29		-0.0438	0.00683	1.42e-10	0.536		-0.068	0.00977	3.34e-12	0.5251		5.599e-10	-0.0344014	18:69860373:G:A	NA	NA	NA	NA	NA	NA	NA	367
18:79454594:G:A	rs113864961	0.991712	intron_variant	NFATC1	NFATC1	1.29349	18	79454594	G	A		0.0667	3.67e-18		0.0489	3.48e-18		0.0615	0.0092	2.27e-11	0.161		0.0785	0.0139	1.71e-8	0.14695		4.475e-4	0.029737800000000002	18:79454594:A:G	NA	NA	NA	NA	NA	NA	NA	368
18:79516964:A:G	rs177820	0.982596	intron_variant	NFATC1	NFATC1	0.741461	18	79516964	A	G		-0.041	3.37e-11		-0.0307	2.52e-13		-0.0386	0.00769	5.29e-7	0.279		-0.0453	0.0104	1.26e-5	0.35583		2.344e-4	-0.0217615	18:79516964:G:A	NA	NA	NA	NA	NA	NA	NA	369
19:1167159:A:G	rs4807624	0.988129	intron_variant	SBNO2	NA	0.944228	19	1167159	A	G		-0.0378	2e-11		-0.0333	5.73e-15		-0.0339	0.00685	7.39e-7	0.487		-0.0458	0.0099	3.65e-6	0.52061		1.798e-4	-0.0246926	19:1167159:G:A	NA	NA	NA	NA	NA	NA	NA	370
19:3159173:C:T	rs112705150	0.99418	intron_variant	GNA15	GNA15	1.35796	19	3159173	C	T		-0.0505	8.08e-9		-0.0405	8.27e-10		-0.0569	0.0104	4.12e-8	0.127		-0.0347	0.0164	0.0346	0.099733		0.01253	-0.0246926	19:3159173:T:C	NA	NA	NA	NA	NA	NA	NA	371
19:3179519:C:T	rs61731111	0.976484	missense_variant	S1PR4	S1PR4	6.25199	19	3179519	C	T		-0.0948	1.12e-10		-0.0933	2.72e-11		-0.0888	0.0155	9.43e-9	0.0546		-0.151	0.0472	0.0014	0.010928		0.1273	-0.07139	19:3179519:T:C	NA	NA	NA	NA	NA	NA	NA	372
19:4837475:A:G	rs10425559	0.990594	upstream_gene_variant	AC027319.1	NA	1.01248	19	4837475	A	G		-0.0668	2.12e-31		-0.0575	2.56e-46		-0.0541	0.00696	7.33e-15	0.599		-0.0934	0.0101	2.17e-20	0.60154		4.233e-17	-0.0506931	19:4837475:G:A	NA	NA	NA	NA	NA	NA	NA	373
19:7240765:G:T	rs4804433	0.996074	intron_variant	INSR	INSR	0.916097	19	7240765	G	T		-0.0746	9.37e-33		-0.0807	5.44e-72		-0.0691	0.00734	4.39e-21	0.693		-0.089	0.012	1.04e-13	0.78557		1.559e-47	-0.101654	19:7240765:T:G	NA	NA	NA	NA	NA	NA	NA	374
19:8257849:G:T	rs148417916,rs1555780527	0.960891	intron_variant	CERS4	CERS4	1.12505	19	8257849	G	T		-0.0893	2.34e-10		-0.0807	7.74e-14		-0.101	0.0164	6.7e-10	0.0489		-0.0557	0.0276	0.0441	0.037809		5.678e-5	-0.0685928	19:8257849:T:G	NA	NA	NA	NA	NA	NA	NA	375
19:8672590:A:ATTAG	rs149809017	0.994766	upstream_gene_variant	AC243312.1	NA	1.20983	19	8672590	A	ATTAG		-0.0493	2.34e-14		-0.0493	2.34e-14		-0.046	0.00777	3.09e-9	0.266		-0.0565	0.0116	1.15e-6	0.23543		NA	NA	:::	19:8676116:T:C	0.9991	rs2967683	1.02	0.002664	-0.0198026	19:8676116:C:T	376
19:10101623:C:G	rs539432790	0.980631	intron_variant	ANGPTL6	ANGPTL6	1.87494	19	10101623	C	G		0.083	1.81e-8		0.0764	5.03e-9		0.0903	0.0163	3.18e-8	0.0443		0.0507	0.0343	0.14	0.023272		0.09704	0.0481404	19:10101623:G:C	NA	NA	NA	NA	NA	NA	NA	377
19:10352442:G:C	rs34536443	0.995063	missense_variant	TYK2	TYK2	0.653814	19	10352442	G	C		-0.16	1.17e-24		-0.12	1.17e-32		-0.13	0.0203	1.49e-10	0.0309		-0.202	0.0243	8.83e-17	0.046222		2.862e-10	-0.0843411	19:10352442:C:G	NA	NA	NA	NA	NA	NA	NA	378
19:11416089:T:G	rs167479	0.994532	missense_variant	RGL3	RGL3	1.12622	19	11416089	T	G		-0.0453	9.88e-16		-0.0453	9.88e-16		-0.0465	0.0069	1.55e-11	0.576		-0.0428	0.00979	1.25e-5	0.52943		NA	NA	:::	NA	NA	NA	NA	NA	NA	NA	379
19:17047335:T:C	rs67257959	0.99696	upstream_gene_variant	AC020908.1	NA	1.09719	19	17047335	T	C		0.0322	1.01e-8		0.0281	1.41e-12		0.0304	0.00685	9.18e-6	0.535		0.0358	0.0098	2.57e-4	0.46583		4.228e-6	0.0269602	19:17047335:C:T	NA	NA	NA	NA	NA	NA	NA	380
19:18188028:AT:A	rs75146086	0.989353	intergenic_variant	NA	NA	1.09528	19	18188028	AT	A		-0.0421	7.34e-11		-0.0421	7.34e-11		-0.0402	0.00798	4.68e-7	0.758		-0.0456	0.011	3.38e-5	0.7084		NA	NA	:::	19:18190554:T:C	0.9845	rs11667476	1.012	0.1342	-0.0119286	19:18190554:C:T	381
19:18283951:A:G	rs7256111	0.992661	upstream_gene_variant	JUND	IQCN, JUND	1.0204	19	18283951	A	G		0.0612	3.31e-25		0.0485	6.88e-32		0.0551	0.00725	3.1e-14	0.664		0.0732	0.0101	5.46e-13	0.63304		1.303e-7	0.0325232	19:18283951:G:A	NA	NA	NA	NA	NA	NA	NA	382
19:21537632:CA:C	rs199679715	0.987089	frameshift_variant	ZNF429	ZNF429	0.276505	19	21537632	CA	C		0.154	5.24e-9		0.154	5.24e-9		0.119	0.0395	0.00258	0.00724		0.182	0.0354	2.73e-7	0.02049		9.067e-8	0.182242	19:21537632:C:CA	NA	NA	NA	NA	NA	NA	NA	383
19:40278113:C:T	rs565825677	0.986911	intron_variant	AKT2	ZNF780B	21.1248	19	40278113	C	T		0.252	1.54e-15		0.252	1.54e-15		0.252	0.0316	1.54e-15	0.0106		NA	NA	NA	NA		NA	NA	:::	NA	NA	NA	NA	NA	NA	NA	384
19:48703417:G:A	rs601338	0.999042	stop_gained	FUT2	FUT2	0.769764	19	48703417	G	A		0.0424	1.07e-13		0.0331	1.98e-17		0.0343	0.00703	1.07e-6	0.374		0.0582	0.00979	2.73e-9	0.50848		7.747e-5	0.022757	19:48703417:A:G	NA	NA	NA	NA	NA	NA	NA	385
19:49648429:T:A	rs7508601	0.995917	intron_variant	SCAF1	SCAF1	1.16774	19	49648429	T	A		0.0501	6.25e-19		0.0441	4.27e-27		0.047	0.00685	6.71e-12	0.456		0.0566	0.00993	1.18e-8	0.41007		4.241e-10	0.0388448	19:49648429:A:T	NA	NA	NA	NA	NA	NA	NA	386
19:49665663:G:A	rs139412285	0.965882	5_prime_UTR_variant	IRF3	IRF3	0.377564	19	49665663	G	A		-0.274	2.77e-10		-0.197	2.5e-13		-0.33	0.0685	1.49e-6	0.00313		-0.236	0.056	2.46e-5	0.007887		7.35e-6	-0.159565	19:49665663:A:G	NA	NA	NA	NA	NA	NA	NA	387
19:55228237:C:T	rs4606850	0.997273	synonymous_variant	TMEM86B	ENSG00000267649, TMEM86B, ENSG00000286230, ENSG00000276570	0.829057	19	55228237	C	T		0.0567	1.4e-14		0.0458	9.81e-21		0.0578	0.00912	2.43e-10	0.165		0.0547	0.0125	1.19e-5	0.18914		1.865e-8	0.0396768	19:55228237:T:C	NA	NA	NA	NA	NA	NA	NA	388
19:57288250:T:C	rs10407062,rs386811300	0.99869	intron_variant	ZNF460	ZNF460	1.1259	19	57288250	T	C		-0.0319	1.29e-8		-0.0311	1.06e-15		-0.0347	0.00683	3.85e-7	0.516		-0.0261	0.00983	0.0078	0.4534		3.243e-11	-0.0372958	19:57288250:C:T	NA	NA	NA	NA	NA	NA	NA	389
20:17879062:A:G	rs2745803	0.980911	regulatory_region_variant		NA	0.698467	20	17879062	A	G		-0.0598	2.08e-15		-0.0403	1.54e-16		-0.0478	0.00964	7.01e-7	0.152		-0.0787	0.0121	7.55e-11	0.20787		4.376e-5	-0.0285875	20:17879062:G:A	NA	NA	NA	NA	NA	NA	NA	390
20:22605190:T:G	rs1203923	0.997578	intron_variant	LNCNEF	FOXA2, LNCNEF, LINC00261	1.03952	20	22605190	T	G		0.086	2.91e-35		0.123	2.91e-146		0.0998	0.00854	1.43e-31	0.792		0.0591	0.0119	6.95e-7	0.78518		2.433e-121	0.169247	20:22605190:G:T	NA	NA	NA	NA	NA	NA	NA	391
20:33085232:A:T	rs184912497	0.989454	intron_variant	BPIFB4	BPIFB1	3.10651	20	33085232	A	T		0.077	1.27e-9		0.0578	2.16e-7		0.0772	0.0136	1.53e-8	0.0652		0.0762	0.0346	0.0277	0.02148		0.9236	-0.001998	20:33085232:T:A	NA	NA	NA	NA	NA	NA	NA	392
20:48764453:T:C	rs6019409	0.997593	intron_variant	PREX1	PREX1	1.12953	20	48764453	T	C		0.0336	6.92e-9		0.0323	2.97e-14		0.028	0.00702	6.78e-5	0.378		0.0455	0.0103	9.17e-6	0.34783		1.607e-7	0.034695	20:48764453:C:T	NA	NA	NA	NA	NA	NA	NA	393
20:58891038:G:T	rs185799410	0.989919	intron_variant	GNAS	GNAS	0.881616	20	58891038	G	T		0.104	1.27e-8		0.0807	1.77e-9		0.099	0.0224	9.94e-6	0.0228		0.112	0.0312	3.16e-4	0.025851		0.008233	0.0538228	20:58891038:T:G	NA	NA	NA	NA	NA	NA	NA	394
21:15425772:G:T	rs2403966	0.993783	intron_variant	AJ009632.2	NA	0.713909	21	15425772	G	T		-0.0465	5.03e-13		-0.033	7.26e-12		-0.0365	0.0081	6.77e-6	0.235		-0.0639	0.0106	1.83e-9	0.30413		0.1262	-0.0129162	21:15425772:T:G	NA	NA	NA	NA	NA	NA	NA	395
21:25397195:T:C	rs1547233	0.996598	intron_variant	LINC00158	LINC00158	0.967336	21	25397195	T	C		-0.0469	6.25e-10		-0.046	1.68e-10		-0.0554	0.00904	8.91e-10	0.83		-0.0267	0.0139	0.0549	0.85418		0.125	-0.0178399	21:25397195:C:T	NA	NA	NA	NA	NA	NA	NA	396
21:25457465:C:T	rs12483240	0.992107	intergenic_variant		NA	1.5278	21	25457465	C	T		-0.0858	1.68e-12		-0.0577	6.24e-12		-0.0755	0.014	7e-8	0.0653		-0.117	0.0245	1.67e-6	0.042631		0.03189	-0.0285875	21:25457465:T:C	NA	NA	NA	NA	NA	NA	NA	397
21:33380488:C:A	rs2834209	0.99958	TF_binding_site_variant		NA	0.957052	21	33380488	C	A		0.0355	3.63e-9		0.0288	2.5e-10		0.0318	0.00736	1.61e-5	0.308		0.043	0.0104	3.76e-5	0.32861		0.2416	0.00893984	21:33380488:A:C	NA	NA	NA	NA	NA	NA	NA	398
21:33658920:T:C	rs1125036	0.992918	intron_variant	ITSN1	ITSN1	1.00423	21	33658920	T	C		0.0317	1.73e-8		0.0196	4.97e-6		0.0288	0.00686	2.75e-5	0.542		0.0378	0.00984	1.22e-4	0.55438		0.5852	0.00400802	21:33658920:C:T	NA	NA	NA	NA	NA	NA	NA	399
21:42405613:G:C	rs9981624	0.998572	intron_variant	UBASH3A	UBASH3A	0.819854	21	42405613	G	C		0.0336	2.8e-8		0.0263	3.6e-10		0.0293	0.00747	8.49e-5	0.296		0.0418	0.0103	5.24e-5	0.33718		0.003108	0.0177567	21:42405613:C:G	NA	NA	NA	NA	NA	NA	NA	400
21:42431928:T:C	rs12482947	0.993697	intron_variant	UBASH3A	UBASH3A	0.93075	21	42431928	T	C		0.0408	8.38e-13		0.0284	5.17e-11		0.033	0.00693	1.91e-6	0.579		0.0571	0.01	1.24e-8	0.59816		0.291	0.0077298	21:42431928:C:T	NA	NA	NA	NA	NA	NA	NA	401
22:21862666:A:T	rs75681740	0.998633	intron_variant	MAPK1	MAPK1	0.755826	22	21862666	A	T		-0.0387	1.86e-8		-0.0236	1.23e-7		-0.0324	0.00858	1.58e-4	0.2		-0.0499	0.0115	1.42e-5	0.24112		0.04145	-0.0129162	22:21862666:T:A	NA	NA	NA	NA	NA	NA	NA	402
22:29579458:A:G	rs9608783	0.999054	intron_variant	NIPSNAP1	THOC5	1.0523	22	29579458	A	G		-0.0422	8.35e-10		-0.0293	3.88e-8		-0.0406	0.00855	2.01e-6	0.804		-0.045	0.0115	9.77e-5	0.76694		0.1735	-0.0119286	22:29579458:G:A	NA	NA	NA	NA	NA	NA	NA	403
22:30116269:G:A	rs4823073	0.999037	intron_variant	HORMAD2	HORMAD2	1.16529	22	30116269	G	A		-0.0722	5.16e-38		-0.0612	1.67e-56		-0.0637	0.00682	9.49e-21	0.523		-0.0898	0.00982	5.95e-20	0.44409		8.704e-17	-0.0478373	22:30116269:A:G	NA	NA	NA	NA	NA	NA	NA	404
22:31146151:A:G	rs2413029	0.988016	intergenic_variant		PLA2G3	1.03584	22	31146151	A	G		-0.0401	1.67e-9		-0.0411	2.28e-19		-0.0433	0.00825	1.54e-7	0.782		-0.0341	0.0112	0.00238	0.74686		6.172e-12	-0.0459289	22:31146151:G:A	NA	NA	NA	NA	NA	NA	NA	405
22:37187692:G:GC	rs5845323	0.999326	intron_variant	C1QTNF6	C1QTNF6	0.905856	22	37187692	G	GC		0.0908	1.32e-57		0.0694	3.34e-71		0.078	0.00693	2.17e-29	0.399		0.117	0.0099	3.2e-32	0.42447		1.395e-18	0.0500309	22:37187692:GC:G	NA	NA	NA	NA	NA	NA	NA	406
22:38700597:T:C	rs6519133	0.996524	5_prime_UTR_variant	JOSD1	KDELR3	0.980288	22	38700597	T	C		0.0422	1.43e-13		0.0353	1.19e-18		0.0409	0.00695	4.17e-9	0.399		0.045	0.01	6.85e-6	0.3935		6.753e-10	0.0363528	22:38700597:C:T	NA	NA	NA	NA	NA	NA	NA	407
22:39351775:G:A	rs2069235	0.998882	intron_variant	SYNGR1	SYNGR1	1.10531	22	39351775	G	A		0.0444	1.06e-13		0.0273	4.69e-12		0.0388	0.00724	8.08e-8	0.326		0.0565	0.0106	1.01e-7	0.30095		0.002408	0.0172479	22:39351775:A:G	NA	NA	NA	NA	NA	NA	NA	408
22:40339359:AT:A	rs34970813	0.99559559500000006	downstream_gene_variant	TNRC6B	SGSM3	1.22218	22	40339359	AT	A		-0.0427	3.25e-10		-0.0427	3.25e-10		-0.0516	0.0082	3.12e-10	0.225		-0.0232	0.0121	0.0557	0.22246		NA	NA	:::	22:40340468:G:A	0.991	rs12484697	1.023	0.002379	-0.0227395	22:40340468:A:G	409
22:41428193:A:AAAT	rs10673874	0.996561	upstream_gene_variant	AL008582.1	C22orf46	0.950678	22	41428193	A	AAAT		0.0457	6.01e-12		0.0457	6.01e-12		0.0396	0.00793	5.71e-7	0.751		0.0602	0.0122	8.18e-7	0.79442		NA	NA	:::	22:41425249:G:A	0.9445	rs6002379	0.9778	8.166e-4	0.0224501	22:41425249:A:G	410
23:3694421:T:A	rs12011124	0.992336	intron_variant	PRKX	NA	0.900395	23	3694421	T	A		0.0363	3.45e-12		0.0363	3.45e-12		0.0444	0.00631	2e-12	0.391		0.0188	0.00925	0.042	0.3888		NA	NA	:::	NA	NA	NA	NA	NA	NA	NA	411
23:13002332:A:G	rs9782248	0.995308	regulatory_region_variant		NA	0.977453	23	13002332	A	G		-0.0343	1.39e-11		-0.0343	1.39e-11		-0.0343	0.00617	2.7e-8	0.497		-0.0345	0.00897	1.21e-4	0.49637		NA	NA	:::	NA	NA	NA	NA	NA	NA	NA	412
23:66072480:G:GTGTTTGTT	rs57912512	0.939649	downstream_gene_variant	EIF4BP9	NA	1.05782	23	66072480	G	GTGTTTGTT		-0.0386	1.1e-8		-0.0386	1.1e-8		-0.0329	0.00788	2.9e-5	0.801		-0.0541	0.0131	3.55e-5	0.86043		NA	NA	:::	NA	NA	NA	NA	NA	NA	NA	413
23:78993122:C:T	rs5912696	0.996248	intergenic_variant		NA	1.39391	23	78993122	C	T		-0.0557	2.2e-14		-0.0557	2.2e-14		-0.0469	0.00843	2.73e-8	0.162		-0.0816	0.0145	1.76e-8	0.10769		NA	NA	:::	NA	NA	NA	NA	NA	NA	NA	414
23:79185670:A:C	rs2152772	0.997864	regulatory_region_variant		GPR174	1.06644	23	79185670	A	C		-0.055	3.53e-26		-0.055	3.53e-26		-0.0457	0.00634	5.66e-13	0.629		-0.0743	0.0091	3.1e-16	0.5957		NA	NA	:::	NA	NA	NA	NA	NA	NA	NA	415
23:154018741:A:G	rs1059702	0.992774	missense_variant	IRAK1	IRAK1	0.981431	23	154018741	A	G		-0.0441	1.6e-9		-0.0441	1.6e-9		-0.0391	0.00861	5.68e-6	0.853		-0.0572	0.0139	3.64e-5	0.88209		NA	NA	:::	NA	NA	NA	NA	NA	NA	NA	416
23:155548829:G:A	rs184966528	0.960087	intron_variant	TMLHE	NA	83.2653	23	155548829	G	A		-0.113	2.36e-8		-0.113	2.36e-8		-0.113	0.0202	2.36e-8	0.0265		NA	NA	NA	NA		NA	NA	:::	NA	NA	NA	NA	NA	NA	NA	417

## Sheet: Supplementary Table 2
Concordant AIHT and PD-1 (PDCD1) protein level associations
AIHT index SNP	likely local gene	beta-AIHT	beta-PD-1	pval PD-1	PIP PD-1	notes			CLPP
1-113834946-A-G	PTPN22	-0.35	-0.09	2.7e-14	0.7	PTPN22 missense			0.67
2-191105394-C-G	STAT4	-0.13	-0.05	2.3e-10		intronic			0.085
2-203874196-G-A	CTLA4	-0.15	-0.06	9.7e-16	0.13	CT60 variant			fine mapping N/A
6-159047533-G-A	TAGAP	0.04	0.04	6.35e-07	0.012	intronic			fine mapping N/A
12-111446804-T-C	SH2B3	-0.18	-0.11	1.4e-55	0.2	SH2B3 missense			0.2
13-28029870-T-C	FLT3	0.36	0.18	1.4e-08	0.52	low-frequency cryptic splice -> truncation			0.52
19-48703417-G-A	FUT2	0.04	0.04	2.3e-10	0.11	common Lewis null			0.018
	6-159047533-G-A

## Sheet: Supplementary Table 3
v	chrom	pos	ref	alt	FG_af	FG_most_severe	FG_gene_most_severe	best_guess_gene		AI_non_T_shared_prob	TSH_shared_prob	C3skin_shared_prob	THYTOX_shared_prob		AIHT_beta	AIHT_std	AIHT_beta_scaled	AIHT_beta_scaled_std	AIHT_se	AIHT_se_scaled	AIHT_pval		TSH_FG_beta	TSH_FG_std	TSH_FG_beta_scaled	TSH_FG_beta_scaled_std	TSH_FG_se	TSH_FG_se_scaled	TSH_FG_pval		AInonT_beta	AInonT_std	AInonT_beta_scaled	AInonT_beta_scaled_std	AInonT_se	AInonT_se_scaled	AInonT_pval		C3skin_beta	C3skin_std	C3skin_beta_scaled	C3skin_beta_scaled_std	C3skin_se	C3skin_se_scaled	C3skin_pval		THYTOX_beta	THYTOX_std	THYTOX_beta_scaled
1:101270361:C:T	1	101270361	C	T	0.384	downstream_gene_variant	PPIAP7	PPIAP7		0.8	0.0122776	0.924406	0.646995		-0.032	0.032	-0.02201	0.02201	0.0059	0.0040581	4.32e-08		-0.000670563	0.000670563	-0.00046148	0.00046148	0.00261165	0.00179733	0.797365		-0.0117	0.0117	-0.00804742	0.00804742	0.0055	0.00378298	0.0327		0.0189	-0.0189	0.0129997	-0.0129997	0.00632	0.00434698	0.00272		0.000184	-0.000184	0.000126558
1:10683890:G:A	1	10683890	G	A	0.443	intron_variant	CASZ1	CASZ1		0.964308	0.0391904	0.10607	0.1		-0.0342	0.0342	-0.0240254	0.0240254	0.0057	0.00400423	1.43e-09		-0.00813192	0.00813192	-0.00571406	0.00571406	0.00256337	0.0018012	0.0015121		-0.0177	0.0177	-0.0124342	0.0124342	0.0054	0.00379348	0.000928		-0.00479	0.00479	-0.00336496	0.00336496	0.00603	0.00423606	0.427		-0.026	0.026	-0.0182649
1:107819547:GAC:G	1	107819547	GAC	G	0.115	intron_variant	VAV3	VAV3		4.28574e-20	1	6.78206e-14	0.179031		0.227	0.227	0.102414	0.102414	0.0089	0.00401537	2.6e-143		0.105289	0.105289	0.0469531	0.0469531	0.00402454	0.00179472	7.2778e-151		-0.0177	-0.0177	-0.00798562	-0.00798562	0.0086	0.00388002	0.0379		0.0211	0.0211	0.00951959	0.00951959	0.00988	0.00445751	0.0329		0.0369	0.0369	0.016648
1:109804203:G:A	1	109804203	G	A	0.228	intergenic_variant	NA	NA		0.12224	0.00996623	0	0.362247		0.0364	0.0364	0.021597	0.021597	0.0066	0.00391593	3.7e-08		-0.00235406	-0.00235406	-0.00139523	-0.00139523	0.00304368	0.00180396	0.439269		-0.0017	-0.0017	-0.00100865	-0.00100865	0.0063	0.00373793	0.791		0.0168	0.0168	0.00996782	0.00996782	0.00703	0.00417106	0.0171		0.0113	0.0113	0.00670455
1:109813390:T:G	1	109813390	T	G	0.407	upstream_gene_variant	NDUFA5P10	NDUFA5P10		0.101858	0.0052121	0	0.151359		0.0395	0.0395	0.0274433	0.0274433	0.0057	0.00396017	3.29e-12		0.00589274	0.00589274	0.00409156	0.00409156	0.00258851	0.0017973	0.022816		0.0013	0.0013	0.000903198	0.000903198	0.0054	0.00375174	0.813		0.014	0.014	0.00972675	0.00972675	0.00605	0.00420334	0.021		0.0174	0.0174	0.012089
1:111154187:GTATTTTATTTTATTTTATTTTATTT:G	1	111154187	GTATTTTATTTTATTTTATTTTATTT	G	0.0753	intron_variant	CEPT1	CEPT1		0.977286	0.00238616	0.113412	0.290371		-0.0871	0.0871	-0.0325036	0.0325036	0.0132	0.00492591	3.49e-11		-0.0142592	0.0142592	-0.0053334	0.0053334	0.00483028	0.00180668	0.00315668		-0.0377	0.0377	-0.0140687	0.0140687	0.0113	0.00421688	0.000829		-0.00866	0.00866	-0.0032317	0.0032317	0.0165	0.00615739	0.599		-0.0232	0.0232	-0.00865767
1:113834946:A:G	1	113834946	A	G	0.855	missense_variant	PTPN22	PTPN22		1	1.03218e-93	1	1.20695e-94		-0.347	0.347	-0.172787	0.172787	0.0081	0.00403336	5e-307		-0.0229333	0.0229333	-0.0112394	0.0112394	0.00366814	0.00179772	4.05182e-10		-0.162	0.162	-0.0806672	0.0806672	0.0076	0.00378439	5.04e-101		0.0849	-0.0849	0.0422756	-0.0422756	0.00922	0.00459106	3.27e-20		-0.327	0.327	-0.162828
1:116769497:A:G	1	116769497	A	G	0.188	downstream_gene_variant	CD2	CD2		0.986295	0.00394935	0.924887	0.000118998		-0.0453	0.0453	-0.0250305	0.0250305	0.0079	0.00436515	8.58e-09		0.00189716	-0.00189716	0.00104973	-0.00104973	0.00324697	0.0017966	0.559027		-0.0269	0.0269	-0.0148636	0.0148636	0.0072	0.00397836	0.000171		0.0254	-0.0254	0.0140348	-0.0140348	0.00893	0.00493428	0.00441		-0.0911	0.0911	-0.0503373
1:12203862:C:T	1	12203862	C	T	0.213	intron_variant	TNFRSF1B	TNFRSF1B		0.8486	0.00101181	0.1	4.61153e-05		-0.0519	0.0519	-0.030051	0.030051	0.0071	0.00411103	2.1e-13		-0.00430512	0.00430512	-0.00249741	0.00249741	0.00313306	0.00181749	0.169413		-0.0164	0.0164	-0.0094959	0.0094959	0.0066	0.00382152	0.0129		-0.00318	0.00318	-0.00184128	0.00184128	0.0076	0.00440054	0.676		-0.0806	0.0806	-0.0466689
1:1238231:G:A	1	1238231	G	A	0.154	downstream_gene_variant	C1QTNF12	C1QTNF12		0.0297852	0.0042556	0.350768	2.82146e-05		-0.0476	0.0476	-0.0242978	0.0242978	0.0079	0.00403262	1.38e-09		0.00161949	-0.00161949	0.000827869	-0.000827869	0.00351468	0.00179667	0.644957		0.0083	-0.0083	0.00423681	-0.00423681	0.0074	0.00377739	0.26		0.00467	-0.00467	0.00238384	-0.00238384	0.00839	0.00428275	0.578		-0.111	0.111	-0.0566609
1:149671787:A:T	1	149671787	A	T	0.00957	intron_variant	LINC00869	LINC00869		0.1	0.00162246	0.582534	0.694657		-0.237	0.237	-0.0326311	0.0326311	0.0408	0.0056175	6.51e-09		-0.0214227	0.0214227	-0.00297619	0.00297619	0.01448	0.00201166	0.139015		0.0008	-0.0008	0.000110147	-0.00011	0.0333	0.00458487	0.982		0.0554	-0.0554	0.00762768	-0.00762768	0.0484	0.0066639	0.252		-0.00432	0.00432	-0.000595
1:150715890:AAT:A	1	150715890	AAT	A	0.466	intron_variant	HORMAD1	CTSS		0.808805	0.161743	0	0		-0.036	0.036	-0.0253969	0.0253969	0.0056	0.00395063	1.35e-10		-0.0127606	0.0127606	-0.00900236	0.00900236	0.00254097	0.00179261	5.11493e-07		-0.012	0.012	-0.00846564	0.00846564	0.0053	0.00373899	0.0241		-0.0271	0.0271	-0.0191182	0.0191182	0.00598	0.00421871	5.86e-06		-0.0398	0.0398	-0.0280777
1:156825994:A:G	1	156825994	A	G	0.627	intron_variant	NTRK1	SH2D2A		0.99999	1.13626e-06	0.8	2.34037e-08		-0.0597	0.0597	-0.0408298	0.0408298	0.0058	0.00396672	1.44e-24		-0.000573153	0.000573153	-0.000391446	0.000391446	0.00263827	0.00180186	0.828017		-0.0338	0.0338	-0.0231164	0.0231164	0.0055	0.00376154	8.51e-10		0.0141	-0.0141	0.00964323	-0.00964323	0.00627	0.00428816	0.0243		-0.085	0.085	-0.0581329
1:157764025:A:G	1	157764025	A	G	0.459	intron_variant	FCRL2	FCRL3		0.142226	0.0147487	0.0569559	3.98214e-06		0.0334	0.0334	0.0235378	0.0235378	0.0056	0.00394646	2.99e-09		0.00443076	0.00443076	0.00312169	0.00312169	0.00255896	0.00180292	0.0833681		0.0005	0.0005	0.000352363	0.000352363	0.0053	0.00373505	0.929		0.00919	0.00919	0.00647643	0.00647643	0.00601	0.0042354	0.126		0.0923	0.0923	0.0650462
1:160460999:C:CAG	1	160460999	C	CAG	0.0893	intergenic_variant	NA	NA		0.1	0.0135051	0.623969	0		-0.0539	0.0539	-0.0217379	0.0217379	0.0097	0.00391201	2.83e-08		-0.00193508	0.00193508	-0.000781284	0.000781284	0.00449917	0.00181653	0.667125		0.0045	-0.0045	0.00181485	-0.00181485	0.0092	0.00371036	0.624		0.0146	-0.0146	0.00588818	-0.00588818	0.0101	0.00407333	0.15		-0.0737	0.0737	-0.0297232
1:167457187:G:A	1	167457187	G	A	0.246	intron_variant	CD247	CD247		0	0.00153428	0	0.821458		0.0467	0.0467	0.0284436	0.0284436	0.0062	0.00377624	5.35e-14		0.00402402	0.00402402	0.0024462	0.0024462	0.00296662	0.00180341	0.174962		-0.0078	-0.0078	-0.00475076	-0.00475076	0.006	0.00365443	0.194		0.0238	0.0238	0.0144959	0.0144959	0.00647	0.00394069	0.000241		-0.00406	-0.00406	-0.00247283
1:168544770:C:T	1	168544770	C	T	0.384	upstream_gene_variant	XCL2	XCL2		0.0310939	0.00563397	0.99943	0.658288		0.0437	0.0437	0.0300575	0.0300575	0.0059	0.0040581	8.99e-14		0.00897746	0.00897746	0.00617603	0.00617603	0.00261309	0.00179767	0.000591303		-0.0014	-0.0014	-0.000963	-0.000963	0.0055	0.00378298	0.798		-0.0352	-0.0352	-0.0242111	-0.0242111	0.00637	0.00438137	3.26e-08		0.0024	0.0024	0.00165075
1:185182538:G:A	1	185182538	G	A	0.345	intron_variant	SWT1	SWT1:H536R, I148V		0.490772	0.00738931	0.132037	0.291238		0.0357	0.0357	0.0240001	0.0240001	0.0058	0.00389918	1.03e-09		0.00235118	0.00235118	0.00157968	0.00157968	0.00266637	0.00179145	0.37789		0.0074	0.0074	0.00497481	0.00497481	0.0056	0.00376473	0.181		0.00341	0.00341	0.00229245	0.00229245	0.00624	0.00419498	0.584		0.0124	0.0124	0.00833618
1:19445431:C:T	1	19445431	C	T	0.318	intron_variant	CAPZB	CAPZB		2.95077e-05	1	0.265332	1		0.0834	0.0834	0.0549271	0.0549271	0.0059	0.00388573	4.48e-45		0.0825258	0.0825258	0.0542519	0.0542519	0.00273071	0.00179515	1.24165e-200		-0.0009	-0.0009	-0.000593	-0.000593	0.0057	0.00375401	0.879		-0.0125	-0.0125	-0.00823248	-0.00823248	0.00632	0.00416234	0.0474		-0.128	-0.128	-0.0843006
1:19517082:A:G	1	19517082	A	G	0.121	intron_variant	MINOS1	CAPZB		9.4935e-05	1	0	1		-0.112	0.112	-0.0516559	0.0516559	0.0084	0.00387419	1.03e-40		-0.126847	0.126847	-0.0587331	0.0587331	0.00388525	0.00179896	8.45279e-234		0.0005	-0.0005	0.000230607	-0.000231	0.0079	0.00364359	0.945		0.00629	-0.00629	0.00290103	-0.00290103	0.00862	0.00397566	0.465		0.145	-0.145	0.066876
1:198684045:A:G	1	198684045	A	G	0.0708	intron_variant	PTPRC	PTPRC		0.965151	0.00600543	0.547884	6.46004e-06		-0.0664	0.0664	-0.0240854	0.0240854	0.0103	0.00373614	1.01e-10		-0.00347594	0.00347594	-0.00126346	0.00126346	0.00495112	0.00179966	0.482646		-0.0333	0.0333	-0.012079	0.012079	0.01	0.00362732	0.000825		0.0139	-0.0139	0.00504198	-0.00504198	0.0105	0.00380869	0.187		-0.174	0.174	-0.0631154
1:198977059:C:T	1	198977059	C	T	0.32	intergenic_variant	NA	PTPRC		0.997399	0.00283226	0.0275656	0.221914		0.054	0.054	0.0356236	0.0356236	0.0059	0.00389221	1e-19		0.0136573	0.0136573	0.00899255	0.00899255	0.00273725	0.00180232	6.05578e-07		0.0247	0.0247	0.0162945	0.0162945	0.0057	0.00376027	1.25e-05		0.00314	0.00314	0.00207145	0.00207145	0.00631	0.00416269	0.618		0.0147	0.0147	0.00969754
1:200228410:A:G	1	200228410	A	G	0.572	intergenic_variant	NA	NA		0.437612	0.0407149	0.327972	0.162358		-0.033	0.033	-0.0230913	0.0230913	0.0056	0.00391853	4.13e-09		-0.00749598	0.00749598	-0.00524417	0.00524417	0.00256403	0.00179379	0.00346107		-0.0061	0.0061	-0.0042684	0.0042684	0.0053	0.00370861	0.25		0.00251	-0.00251	0.00175634	-0.00175634	0.00599	0.00419143	0.675		-0.0178	0.0178	-0.0124553
1:200858418:C:CT	1	200858418	C	CT	0.13	3_prime_UTR_variant	CAMSAP2	CAMSAP2		1	0.000184997	0.1	0.354714		0.0651	0.0651	0.0309619	0.0309619	0.0084	0.00399508	7.14e-15		-0.0148916	-0.0148916	-0.00705669	-0.00705669	0.00378432	0.00179328	8.31745e-05		0.0289	0.0289	0.013745	0.013745	0.0079	0.00375728	0.000251		0.00145	0.00145	0.000689627	0.000689627	0.00906	0.00430898	0.872		0.0149	0.0149	0.00708651
1:206477509:C:CA	1	206477509	C	CA	0.843	intron_variant	IKBKE	IKBKE		0.633765	0.00347001	0.154834	0.10935		-0.0509	0.0509	-0.0261876	0.0261876	0.0078	0.00401304	6.1e-11		-0.00310435	0.00310435	-0.00159264	0.00159264	0.00351675	0.00180421	0.37738		-0.013	0.013	-0.0066884	0.0066884	0.0074	0.00380724	0.078		-0.00174	0.00174	-0.000895	0.000895216	0.00842	0.00433202	0.836		-0.0276	0.0276	-0.0142
1:206989558:A:G	1	206989558	A	G	0.303	regulatory_region_variant	NA	NA		0.6	0.27923	0.294143	0.393563		0.048	0.048	0.0311956	0.0311956	0.006	0.00389946	8.81e-16		0.0190308	0.0190308	0.0123614	0.0123614	0.0027596	0.00179249	5.34072e-12		0.0107	0.0107	0.00695403	0.00695403	0.0057	0.00370448	0.0598		-0.00524	-0.00524	-0.00340552	-0.00340552	0.00634	0.00412042	0.409		0.00982	0.00982	0.00638211
1:212670845:T:C	1	212670845	T	C	0.51	intergenic_variant	NA	NA		0.133571	0.0104061	0.1	0.87703		0.0361	0.0361	0.0255214	0.0255214	0.0056	0.00395901	1.2e-10		0.00566065	0.00566065	0.00400203	0.00400203	0.00253807	0.00179439	0.0257276		0.0013	0.0013	0.000919055	0.000919055	0.0053	0.00374692	0.811		0.00783	0.00783	0.00553554	0.00553554	0.006	0.00424179	0.192		-0.00864	-0.00864	-0.00610818
1:212801014:A:G	1	212801014	A	G	0.717	intron_variant	TATDN3	FLVCR1-DT, NSL1		0.43107	0.00939838	0.1	0		-0.0344	0.0344	-0.0219142	0.0219142	0.0061	0.00388595	1.31e-08		0.00124046	-0.00124046	0.000789676	-0.000789676	0.0028168	0.00179317	0.659661		-0.0062	0.0062	-0.00394966	0.00394966	0.0058	0.00369484	0.282		-0.00788	0.00788	-0.00501989	0.00501989	0.0064	0.00407707	0.218		-0.0336	0.0336	-0.0214046
1:218408167:T:C	1	218408167	T	C	0.374	intron_variant	TGFB2	TGFB2		0.0112074	0.903281	0	3.68746e-06		-0.0394	0.0394	-0.0269609	0.0269609	0.0059	0.00403729	1.68e-11		0.0318173	-0.0318173	0.0217739	-0.0217739	0.00263118	0.00180063	1.15851e-33		0.0077	-0.0077	0.00526901	-0.00526901	0.0055	0.00376358	0.161		-0.00868	0.00868	-0.00593961	0.00593961	0.00628	0.00429732	0.167		-0.0877	0.0877	-0.0600119
1:236143235:A:C	1	236143235	A	C	0.485	intron_variant	GPR137B	GPR137B		0.0264767	0.0105916	0.255963	0.326409		0.0325	0.0325	0.0229706	0.0229706	0.0056	0.00395802	5.91e-09		0.00204183	0.00204183	0.00144298	0.00144298	0.00253953	0.00179472	0.421386		-0.0077	-0.0077	-0.00544227	-0.00544227	0.0053	0.00374598	0.146		-0.000543	-0.000543	-0.000384	-0.000384	0.00596	0.00421246	0.927		0.0107	0.0107	0.00756264
1:236465834:C:A	1	236465834	C	A	0.405	intron_variant	EDARADD	EDARADD, GPR137B		0	0.000325226	0.000746782	0.000131903		0.05	0.05	0.0347113	0.0347113	0.0058	0.00402651	3.52e-18		0.00711836	0.00711836	0.00493909	0.00493909	0.00262338	0.00182024	0.00665902		-0.0026	-0.0026	-0.00180499	-0.00180499	0.0055	0.00381824	0.635		0.0193	0.0193	0.0133986	0.0133986	0.00613	0.00425561	0.00166		0.0537	0.0537	0.0372799
1:25001856:C:T	1	25001856	C	T	0.713	intergenic_variant	NA	NA		0	0.000412824	0.950071	0		0.0501	0.0501	0.0320508	0.0320508	0.0063	0.00403034	1.52e-15		0.00430215	0.00430215	0.00275948	0.00275948	0.0028079	0.00180104	0.125483		-0.0053	-0.0053	-0.0033906	-0.0033906	0.0059	0.00377444	0.372		-0.0206	-0.0206	-0.0131786	-0.0131786	0.00675	0.00431822	0.0023		0.0382	0.0382	0.0244379
1:2562891:G:A	1	2562891	G	A	0.121	missense_variant	TNFRSF14	TNFRSF14		0.573261	1.49137e-05	0.232985	5.98041e-05		0.0788	0.0788	0.0363436	0.0363436	0.0084	0.00387419	6.82e-21		0.000882085	0.000882085	0.000407248	0.000407248	0.0038929	0.00179731	0.820744		0.0171	0.0171	0.00788675	0.00788675	0.0081	0.00373583	0.0344		-0.00842	-0.00842	-0.00388342	-0.00388342	0.00897	0.00413709	0.348		0.0812	0.0812	0.0374505
1:2590765:G:T	1	2590765	G	T	0.211	3_prime_UTR_variant	MMEL1	TNFRSF14		1	0.00706414	0.400277	0.000467337		-0.0396	0.0396	-0.0228502	0.0228502	0.007	0.00403918	1.77e-08		0.00191929	-0.00191929	0.00110873	-0.00110873	0.00311358	0.00179865	0.537615		-0.038	0.038	-0.021927	0.021927	0.0066	0.00380837	8.93e-09		0.00479	-0.00479	0.00276395	-0.00276395	0.00761	0.00439116	0.529		-0.0778	0.0778	-0.0448926
1:28193650:C:T	1	28193650	C	T	0.33	intron_variant	PTAFR	ATP5IF1		0.995659	0.0112558	0.79195	0.256997		-0.0341	0.0341	-0.0226759	0.0226759	0.0059	0.00392339	7.58e-09		-0.00203952	0.00203952	-0.001356	0.001356	0.00269304	0.0017905	0.448852		-0.0251	0.0251	-0.016691	0.016691	0.0056	0.0037239	7.22e-06		0.0132	-0.0132	0.00877775	-0.00877775	0.00626	0.00416278	0.0346		-0.0141	0.0141	-0.00937624
1:37898603:G:A	1	37898603	G	A	0.465	intron_variant	INPP5B	INPP5B		0.970335	0.000967358	0.952132	0.000368027		-0.0469	0.0469	-0.033082	0.033082	0.0056	0.00395008	6.65e-17		-0.00793799	0.00793799	-0.00560066	0.00560066	0.00254652	0.0017967	0.00182587		-0.0178	0.0178	-0.0125556	0.0125556	0.0053	0.00373847	0.00078		0.0185	-0.0185	0.0130494	-0.0130494	0.00599	0.00422518	0.00201		-0.0488	0.0488	-0.0344222
1:38151199:C:A	1	38151199	C	A	0.243	regulatory_region_variant	NA	POU3F1		0.993943	0.00544474	0.113646	0.79836		-0.0412	0.0412	-0.0249898	0.0249898	0.0065	0.00394257	1.94e-10		-0.00280793	0.00280793	-0.00170604	0.00170604	0.00295614	0.00179609	0.342181		-0.026	0.026	-0.0157703	0.0157703	0.0062	0.00376061	2.29e-05		-0.00398	0.00398	-0.00241407	0.00241407	0.00687	0.00416699	0.562		0.0054	-0.0054	0.00327537
1:39929497:A:G	1	39929497	A	G	0.271	intergenic_variant	NA	TRIT1		0	0.00472005	0.1	0		0.0373	0.0373	0.0234462	0.0234462	0.0063	0.00396008	3.19e-09		-0.00424684	-0.00424684	-0.00266761	-0.00266761	0.00286658	0.00180062	0.138474		-0.0053	-0.0053	-0.0033315	-0.0033315	0.006	0.00377151	0.377		0.00759	0.00759	0.00477095	0.00477095	0.00675	0.00424294	0.261		0.0314	0.0314	0.0197375
1:51075821:C:CA	1	51075821	C	CA	0.0568	intergenic_variant	NA	NA		0	1	0.139838	0.999994		0.0901	0.0901	0.0294928	0.0294928	0.0145	0.00474634	4.74e-10		0.12695	0.12695	0.0412127	0.0412127	0.00556328	0.00180605	2.95801e-115		-0.0043	-0.0043	-0.00140754	-0.00140754	0.0129	0.00422261	0.741		0.0106	0.0106	0.00346974	0.00346974	0.0188	0.00615388	0.573		-0.202	-0.202	-0.0661215
1:53909897:C:A	1	53909897	C	A	0.545	intron_variant	DIO1	DIO1		0	0.000266104	0.108768	0.217239		-0.0432	0.0432	-0.030423	0.030423	0.0056	0.00394373	1.32e-14		0.00138056	-0.00138056	0.000971904	-0.000971904	0.00255803	0.00180083	0.589405		0.0003	-0.0003	0.000211271	-0.000211	0.0053	0.00373246	0.955		-0.000504	0.000504	-0.000355	0.000354936	0.00599	0.00421838	0.933		-0.014	0.014	-0.00985932
1:59705533:A:G	1	59705533	A	G	0.0799	intron_variant	FGGY	FGGY		0.177021	0.0327543	0.323418	0		0.0553	0.0553	0.0212046	0.0212046	0.0097	0.00371944	1.13e-08		0.00907994	0.00907994	0.00346273	0.00346273	0.00474852	0.0018109	0.055856		0.0008	0.0008	0.000306758	0.000306758	0.0095	0.00364275	0.936		-0.00366	-0.00366	-0.00140342	-0.00140342	0.01	0.00383447	0.716		0.0993	0.0993	0.0380763
1:61144924:G:GAC	1	61144924	G	GAC	0.98	intron_variant	NFIA	NFIA		0.107501	1	0.434977	1		0.0974	0.0974	0.0192842	0.0192842	0.0173	0.00342523	1.77e-08		0.139519	0.139519	0.0277132	0.0277132	0.00907485	0.00180257	2.43669e-53		-0.0096	-0.0096	-0.0019007	-0.0019007	0.0171	0.00338563	0.574		-0.0142	-0.0142	-0.00281146	-0.00281146	0.0169	0.00334603	0.403		-0.184	-0.184	-0.0364301
1:61208380:T:G	1	61208380	T	G	0.424	intron_variant	NFIA	NFIA		0.286244	1	0.662422	0.997838		-0.0327	0.0327	-0.0228537	0.0228537	0.0056	0.00391379	6.46e-09		-0.0352643	0.0352643	-0.0246568	0.0246568	0.00256462	0.00179318	5.07107e-43		-0.0036	0.0036	-0.00251601	0.00251601	0.0053	0.00370412	0.507		0.00948	-0.00948	0.00662548	-0.00662548	0.00601	0.00420033	0.115		0.046	-0.046	0.032149
1:64989483:G:C	1	64989483	G	C	0.0548	non_coding_transcript_exon_variant	LINC01359	JAK1		0.98568	0.00531565	0.602933	0.205441		0.0755	0.0755	0.0243004	0.0243004	0.0117	0.00376576	1.27e-10		0.0033103	0.0033103	0.00106358	0.00106358	0.0055806	0.00179302	0.553061		0.043	0.043	0.01384	0.01384	0.0113	0.00363702	0.00014		-0.018	-0.018	-0.00579348	-0.00579348	0.0123	0.00395888	0.145		0.0329	0.0329	0.0105892
1:64989794:C:A	1	64989794	C	A	0.887	non_coding_transcript_exon_variant	LINC01359	LINC01359		0.995033	8.73686e-05	0.1	0.111203		0.0796	0.0796	0.0356393	0.0356393	0.009	0.00402957	1.27e-18		0.00740999	0.00740999	0.0033273	0.0033273	0.00401412	0.00180245	0.0648948		0.0346	0.0346	0.0154915	0.0154915	0.0085	0.0038057	4.51e-05		-0.00114	-0.00114	-0.00051	-0.00051	0.00962	0.00430716	0.906		0.0285	0.0285	0.0127603
1:67273905:A:C	1	67273905	A	C	0.184	upstream_gene_variant	AL389925.1	NA		0.225852	0.0133708	0.419628	0.594361		0.0387	0.0387	0.021207	0.021207	0.0069	0.0037811	2.05e-08		0.00034936	0.00034936	0.00019168	0.00019168	0.00327035	0.00179431	0.914926		0.0021	0.0021	0.00115077	0.00115077	0.0067	0.0036715	0.758		-0.0052	-0.0052	-0.00284952	-0.00284952	0.0072	0.0039455	0.47		0.00197	0.00197	0.00107953
1:67327488:C:G	1	67327488	C	G	0.0871	intron_variant	IL12RB2	IL12RB2		0.45435	0.0208674	0.334974	0		0.059	0.059	0.0235281	0.0235281	0.0089	0.00354916	3.44e-11		0.0109819	0.0109819	0.00436291	0.00436291	0.00454495	0.00180563	0.0156794		0.0114	0.0114	0.00454612	0.00454612	0.0088	0.00350928	0.197		-0.0059	-0.0059	-0.00235281	-0.00235281	0.00903	0.003601	0.514		0.0767	0.0767	0.0305866
1:77984833:C:A	1	77984833	C	A	0.128	intron_variant	DNAJB4	FUBP1		0.978975	0.0107941	0.0163133	0.413792		0.0518	0.0518	0.0244742	0.0244742	0.0084	0.00396878	6.14e-10		0.00667941	0.00667941	0.00313481	0.00313481	0.00383376	0.00179928	0.0814629		0.0285	0.0285	0.0134655	0.0134655	0.008	0.00377979	0.000339		0.0248	0.0248	0.0117174	0.0117174	0.00905	0.00427589	0.00608		0.0118	0.0118	0.0055752
1:7884770:C:A	1	7884770	C	A	0.0269	intergenic_variant	NA	PER3		0	0.999996	0.697008	0.970985		-0.115	0.115	-0.0263128	0.0263128	0.0205	0.00469055	1.87e-08		-0.0968135	0.0968135	-0.0223459	0.0223459	0.00779406	0.00179897	1.9994e-35		0.0136	-0.0136	0.00311178	-0.00311178	0.0176	0.00402701	0.439		0.0369	-0.0369	0.00844299	-0.00844299	0.0236	0.00539985	0.118		0.0652	-0.0652	0.0149182
1:8437247:T:A	1	8437247	T	A	0.656	intron_variant	RERE	RERE		0.161394	0.00621134	0.957621	8.52465e-05		-0.035	0.035	-0.0235133	0.0235133	0.0058	0.00389649	1.66e-09		0.0106228	-0.0106228	0.00713399	-0.00713399	0.0026746	0.00179619	7.1351e-05		-0.0012	0.0012	-0.000806	0.000806171	0.0055	0.00369495	0.831		0.0209	-0.0209	0.0140408	-0.0140408	0.00616	0.00413835	0.000701		-0.0746	0.0746	-0.050117
10:101130337:T:G	10	101130337	T	G	0.459	intron_variant	TLX1NB	TLX1NB		0.185009	0.00745986	0.205453	0.1		-0.0319	0.0319	-0.0224807	0.0224807	0.0058	0.00408741	3.29e-08		0.00355682	-0.00355682	0.00250694	-0.00250694	0.00254145	0.00179128	0.161656		-0.001	0.001	-0.000705	0.000704725	0.0054	0.00380552	0.85		-0.00172	0.00172	-0.00121213	0.00121213	0.00624	0.00439749	0.783		-0.0258	0.0258	-0.0181819
10:101733469:T:C	10	101733469	T	C	0.514	intergenic_variant	NA	NA		0.854106	0.00325402	0.1	0.0216492		0.0348	0.0348	0.0245977	0.0245977	0.0056	0.00395824	6.11e-10		-0.00220406	-0.00220406	-0.00155802	-0.00155802	0.00252811	0.00178709	0.383307		0.0129	0.0129	0.0091181	0.0091181	0.0053	0.0037462	0.0155		0.00672	0.00672	0.00474989	0.00474989	0.00603	0.00426218	0.265		0.0326	0.0326	0.0230426
10:113588287:G:A	10	113588287	G	A	0.0272	missense_variant	HABP2	HABP2		0.832418	0.0123421	0.455638	0.235047		0.0959	0.0959	0.0220612	0.0220612	0.0158	0.0036347	1.27e-09		0.00610951	0.00610951	0.00139745	0.00139745	0.00784974	0.00179549	0.436387		0.0367	0.0367	0.00844262	0.00844262	0.0156	0.00358869	0.0184		-0.0155	-0.0155	-0.00356568	-0.00356568	0.0162	0.00372672	0.338		0.0434	0.0434	0.00998392
10:122389836:C:T	10	122389836	C	T	0.29	intron_variant	PLEKHA1	PLEKHA1		0.629521	0.00139007	0.1	1.86622e-05		-0.0494	0.0494	-0.0317008	0.0317008	0.006	0.0038503	1.95e-16		-0.00817375	0.00817375	-0.00525146	0.00525146	0.00278209	0.00178743	0.00330347		-0.0116	0.0116	-0.00744391	0.00744391	0.0057	0.00365778	0.0434		-0.0019	0.0019	-0.00121926	0.00121926	0.00629	0.0040364	0.762		-0.072	0.072	-0.0462036
10:132537901:CAGCG:C	10	132537901	CAGCG	C	0.0582	5_prime_UTR_variant	INPP5A	INPP5A		0.149834	0.00471294	0.7	0		0.0752	0.0752	0.0248985	0.0248985	0.0119	0.00394006	3.05e-10		0.00325354	0.00325354	0.00107025	0.00107025	0.00547301	0.00180034	0.552198		0.003	0.003	0.000993292	0.000993292	0.0114	0.00377451	0.792		-0.0205	-0.0205	-0.0067875	-0.0067875	0.0128	0.00423805	0.11		0.0659	0.0659	0.0218193
10:14476200:C:T	10	14476200	C	T	0.332	intergenic_variant	NA	NA		0.472346	0.00983345	0.699402	0		-0.033	0.033	-0.0219779	0.0219779	0.0059	0.00392938	2.06e-08		0.000729305	-0.000729305	0.0004858	-0.0004858	0.00269236	0.00179342	0.786484		-0.0066	0.0066	-0.00439558	0.00439558	0.0056	0.00372958	0.238		0.0107	-0.0107	0.00712617	-0.00712617	0.00624	0.00415582	0.0854		-0.0484	0.0484	-0.0322343
10:32276910:T:C	10	32276910	T	C	0.0856	intron_variant	EPC1	EPC1		0.223078	0.0292949	0.141757	0		0.0517	0.0517	0.0204555	0.0204555	0.0094	0.00371919	4.29e-08		0.00623205	0.00623205	0.00246378	0.00246378	0.00454625	0.00179732	0.170434		0.0022	0.0022	0.000870448	0.000870448	0.0092	0.00364005	0.814		0.00797	0.00797	0.00315339	0.00315339	0.00981	0.00388141	0.417		0.0577	0.0577	0.0228295
10:3889686:C:T	10	3889686	C	T	0.253	intergenic_variant	NA	NA		0.4	0.0103217	0.0355239	0		0.0353	0.0353	0.0217025	0.0217025	0.0065	0.00399622	4.73e-08		-0.00179544	-0.00179544	-0.00110384	-0.00110384	0.00290922	0.00178859	0.537132		0.006	0.006	0.00368881	0.00368881	0.0061	0.00375029	0.325		0.0175	0.0175	0.010759	0.010759	0.00696	0.00427902	0.0119		0.0441	0.0441	0.0271128
10:6056861:T:C	10	6056861	T	C	0.378	intron_variant	IL2RA	IL2RA		1	2.55454e-09	0.999957	1.67836e-12		-0.0745	0.0745	-0.0510872	0.0510872	0.0057	0.00390869	8.94e-39		-0.00466295	0.00466295	-0.00320161	0.00320161	0.00260551	0.00178896	0.0735106		-0.0427	0.0427	-0.0292809	0.0292809	0.0054	0.00370297	3.99e-15		0.0348	-0.0348	0.0238636	-0.0238636	0.00605	0.00414869	8.63e-09		-0.105	0.105	-0.0720021
10:62020112:C:T	10	62020112	C	T	0.185	intron_variant	ARID5B	ARID5B		0.997407	1.93391e-11	0.129231	1.41673e-14		0.104	0.104	0.0571101	0.0571101	0.0072	0.00395378	4.95e-48		0.00576563	0.00576563	0.00315242	0.00315242	0.00328236	0.00179467	0.0789951		0.0315	0.0315	0.0172978	0.0172978	0.0068	0.00373412	3.9e-06		-0.0134	-0.0134	-0.00735842	-0.00735842	0.00765	0.00420089	0.0794		0.135	0.135	0.0741333
10:62297443:A:G	10	62297443	A	G	0.626	intron_variant	AC024597.1	RTKN2		0.0258267	9.4115e-07	0.882392	1.43633e-10		-0.0668	0.0668	-0.0457103	0.0457103	0.0057	0.00390043	2.08e-31		-0.00907997	0.00907997	-0.0062096	0.0062096	0.00261353	0.00178734	0.000512342		-0.0066	0.0066	-0.00451629	0.00451629	0.0055	0.00376358	0.227		0.017	-0.017	0.0116329	-0.0116329	0.00609	0.0041673	0.00534		-0.0966	0.0966	-0.0661021
10:6348230:G:C	10	6348230	G	C	0.805	upstream_gene_variant	AL137145.1	PFKFB3		0.999605	5.89372e-05	0.974668	0.0471528		0.0679	0.0679	0.0380452	0.0380452	0.007	0.00392219	2.94e-22		0.00940059	0.00940059	0.00527705	0.00527705	0.00317803	0.001784	0.00309649		0.0331	0.0331	0.0185463	0.0185463	0.0066	0.00369806	6.25e-07		-0.0252	-0.0252	-0.0141199	-0.0141199	0.00735	0.0041183	0.000619		0.0276	0.0276	0.0154646
10:6471591:G:GA	10	6471591	G	GA	0.29	intron_variant	PRKCQ	PRKCQ		0.995515	3.13785e-05	0.996676	0.1		0.06	0.06	0.038503	0.038503	0.0063	0.00404281	2.22e-21		0.00680859	0.00680859	0.00436251	0.00436251	0.00279577	0.00179135	0.0148789		0.0243	0.0243	0.0155937	0.0155937	0.0059	0.00378613	4.19e-05		-0.0296	-0.0296	-0.0189948	-0.0189948	0.00691	0.00443426	1.84e-05		0.0226	0.0226	0.0145028
10:71376162:G:A	10	71376162	G	A	0.872	intron_variant	SLC29A3	SLC29A3		0.656458	0.0105846	0.470692	0.897647		0.0521	0.0521	0.0246159	0.0246159	0.0088	0.00415777	2.92e-09		0.00628788	0.00628788	0.00297473	0.00297473	0.00378497	0.00179063	0.0966585		0.0142	0.0142	0.00670914	0.00670914	0.0081	0.00382704	0.0803		-0.00883	-0.00883	-0.00417195	-0.00417195	0.00953	0.00450268	0.354		-0.0169	-0.0169	-0.00798482
10:79307723:C:G	10	79307723	C	G	0.467	intron_variant	ZMIZ1	ZMIZ1		0	0.0121532	0.990958	0		0.0332	0.0332	0.0234248	0.0234248	0.0057	0.00402172	5.19e-09		0.00331884	0.00331884	0.00234191	0.00234191	0.00255107	0.00180014	0.193272		-0.0092	-0.0092	-0.0064912	-0.0064912	0.0054	0.00381005	0.0874		-0.0271	-0.0271	-0.0191208	-0.0191208	0.00611	0.004311	9.2e-06		0.0413	0.0413	0.0291398
10:8563235:G:A	10	8563235	G	A	0.163	intergenic_variant	NA	GATA3		0.297788	1	0.676333	0.877116		0.0669	0.0669	0.034946	0.034946	0.0076	0.00396995	1.55e-18		0.0487029	0.0487029	0.0253688	0.0253688	0.00347922	0.00181229	1.59735e-44		0.0109	0.0109	0.00569375	0.00569375	0.0073	0.00381324	0.134		-0.0154	-0.0154	-0.00804437	-0.00804437	0.00819	0.00427814	0.0594		-0.00431	-0.00431	-0.00225138
10:88089762:A:G	10	88089762	A	G	0.428	regulatory_region_variant	NA	NA		0.036527	1	0.213249	0.996961		-0.0412	0.0412	-0.0288292	0.0288292	0.0057	0.0039885	7.32e-13		-0.0344268	0.0344268	-0.0240965	0.0240965	0.00256825	0.00179761	5.67153e-41		0.0016	-0.0016	0.00111958	-0.00111958	0.0054	0.00377858	0.77		0.00199	-0.00199	0.00139248	-0.00139248	0.00613	0.00428939	0.746		0.0323	-0.0323	0.0226015
10:88230764:G:A	10	88230764	G	A	0.722	intergenic_variant	NA	NA		0.314417	0.267984	0.1	0.934537		-0.0383	0.0383	-0.0242664	0.0242664	0.0062	0.00392824	5.68e-10		-0.0148601	0.0148601	-0.00940024	0.00940024	0.00282922	0.00178972	1.50165e-07		-0.0051	0.0051	-0.00323129	0.00323129	0.0059	0.00373816	0.389		-0.00575	0.00575	-0.00364312	0.00364312	0.00656	0.00415633	0.381		0.0166	-0.0166	0.0105175
10:88998030:A:C	10	88998030	A	C	0.466	intron_variant	FAS	ACTA2		0.55335	0.0103719	0.376906	0.1		-0.031	0.031	-0.0218696	0.0218696	0.0056	0.00395063	3.89e-08		0.000632121	-0.000632121	0.000446056	-0.000446056	0.0025334	0.00178769	0.802962		-0.0074	0.0074	-0.00522048	0.00522048	0.0053	0.00373899	0.166		0.00313	-0.00313	0.00220812	-0.00220812	0.00603	0.00425398	0.603		-0.0271	0.0271	-0.0191182
10:99523573:C:A	10	99523573	C	A	0.652	upstream_gene_variant	AL513542.1	NKX2-3		0.976681	1	0.00083668	0.536491		-0.0757	0.0757	-0.0509946	0.0509946	0.0058	0.00390712	4.79e-39		-0.0562648	0.0562648	-0.0378184	0.0378184	0.0026617	0.00178906	3.50752e-99		-0.0213	0.0213	-0.0143485	0.0143485	0.0055	0.00370502	0.000118		-0.00401	0.00401	-0.0027013	0.0027013	0.00616	0.00414963	0.515		-0.0104	0.0104	-0.00700587
11:10509469:T:C	11	10509469	T	C	0.0313	upstream_gene_variant	MTRNR2L8	IRAG1		0.0194128	0.00179734	0.1	0.598232		0.132	0.132	0.0325054	0.0325054	0.0177	0.00435868	1.04e-13		0.0231546	0.0231546	0.00564288	0.00564288	0.00735666	0.00179285	0.00164714		-0.0065	-0.0065	-0.00160065	-0.00160065	0.0164	0.00403855	0.694		0.00891	0.00891	0.00219412	0.00219412	0.0211	0.00519594	0.673		0.0127	0.0127	0.00312742
11:111776191:T:A	11	111776191	T	A	0.685	intron_variant	AP001781.1	NA		0.731412	0.105926	0.316989	0.000667039		0.0349	0.0349	0.0229267	0.0229267	0.006	0.00394155	6.07e-09		0.0107374	0.0107374	0.00705488	0.00705488	0.00272499	0.00179042	8.13654e-05		0.0111	0.0111	0.00729186	0.00729186	0.0057	0.00374447	0.0518		-0.00231	-0.00231	-0.0015175	-0.0015175	0.00639	0.00419775	0.718		0.0642	0.0642	0.0421746
11:115182291:A:G	11	115182291	A	G	0.542	intron_variant	CADM1	CADM1		0	1	0.1	0.916317		0.0501	0.0501	0.0353008	0.0353008	0.0056	0.0039458	4.88e-19		0.0387922	0.0387922	0.0273398	0.0273398	0.00254198	0.00179152	1.39927e-52		0.0023	0.0023	0.0016206	0.0016206	0.0053	0.00373442	0.668		-0.000823	-0.000823	-0.00058	-0.00058	0.00599	0.0042206	0.891		-0.00498	-0.00498	-0.00350895
11:116863829:G:A	11	116863829	G	A	0.289	non_coding_transcript_exon_variant	SIK3	SIK3		0	0.00250596	0.981936	0.688126		0.0392	0.0392	0.0251296	0.0251296	0.0061	0.00391047	1.29e-10		-0.00257081	-0.00257081	-0.00164646	-0.00164646	0.00279666	0.00179111	0.357967		-0.0036	-0.0036	-0.00230782	-0.00230782	0.0058	0.00371815	0.534		-0.0252	-0.0252	-0.0161547	-0.0161547	0.00647	0.00414766	9.83e-05		-0.000268	-0.000268	-0.000172
11:117212250:G:A	11	117212250	G	A	0.0989	non_coding_transcript_exon_variant	PCSK7	PCSK7		0.421302	4.2047e-06	0.1	7.34643e-08		-0.0956	0.0956	-0.0403606	0.0403606	0.0097	0.00409516	7.6e-23		-0.00562344	0.00562344	-0.0023797	0.0023797	0.00421748	0.00178473	0.182412		-0.0183	0.0183	-0.00772593	0.00772593	0.009	0.00379964	0.0418		0.00437	-0.00437	0.00184494	-0.00184494	0.0104	0.00439069	0.675		-0.14	0.14	-0.0591055
11:118392339:G:A	11	118392339	G	A	0.205	intron_variant	UBE4A	CD3G		0.999995	0.191867	0.333971	0		0.0485	0.0485	0.0276896	0.0276896	0.007	0.00399644	5.03e-12		0.0180365	0.0180365	0.0102819	0.0102819	0.00313536	0.00178734	8.78759e-09		0.0469	0.0469	0.0267762	0.0267762	0.0066	0.00376807	1.22e-12		-0.00516	-0.00516	-0.00294595	-0.00294595	0.00762	0.00435041	0.498		0.0502	0.0502	0.0286602
11:118709639:C:T	11	118709639	C	T	0.415	intron_variant	AP002954.1	PHLDB1		0.259298	0.00141083	0.755926	0.0511593		-0.0418	0.0418	-0.0291268	0.0291268	0.0057	0.00397184	2.12e-13		-0.00378364	0.00378364	-0.00263777	0.00263777	0.0025634	0.00178708	0.139938		-0.0056	0.0056	-0.00390216	0.00390216	0.0054	0.0037628	0.301		0.0121	-0.0121	0.00843145	-0.00843145	0.00607	0.00422966	0.0455		-0.0243	0.0243	-0.0169326
11:128286419:A:G	11	128286419	A	G	0.601	intergenic_variant	NA	NA		0.143414	0.0084824	0.460889	0.1		0.0379	0.0379	0.0262469	0.0262469	0.0058	0.00401667	4.31e-11		0.00589876	0.00589876	0.00408685	0.00408685	0.00258129	0.0017884	0.0223008		0.002	0.002	0.00138506	0.00138506	0.0054	0.00373966	0.718		-0.00629	-0.00629	-0.00435602	-0.00435602	0.00614	0.00425213	0.306		0.0243	0.0243	0.0168285
11:308290:T:C	11	308290	T	C	0.482	missense_variant	IFITM2	IFITM2		0.711604	0.00707395	0.211614	0.0219008		-0.0354	0.0354	-0.0250154	0.0250154	0.0057	0.0040279	4.05e-10		-0.00341975	0.00341975	-0.0024169	0.0024169	0.00253272	0.00178999	0.176942		-0.0103	0.0103	-0.00727848	0.00727848	0.0053	0.00374524	0.0531		0.000121	-0.000121	8.55045e-05	-8.55e-05	0.00607	0.00428936	0.984		-0.0322	0.0322	-0.0227541
11:35243666:T:TCAAA	11	35243666	T	TCAAA	0.359	regulatory_region_variant	NA	CD44		0.237631	3.05293e-08	0.878695	0.000804678		0.0685	0.0685	0.046471	0.046471	0.0058	0.00393477	2.82e-32		0.00171965	0.00171965	0.00116471	0.00116471	0.00264198	0.0017894	0.515115		0.0117	0.0117	0.00793738	0.00793738	0.0055	0.00373125	0.0329		-0.0172	-0.0172	-0.0116686	-0.0116686	0.00617	0.00418578	0.00527		0.0383	0.0383	0.025983
11:47408641:T:TCGC	11	47408641	T	TCGC	0.326	5_prime_UTR_variant	SLC39A13	PSMC3		0.1	0.535297	0.0143813	1		0.0388	0.0388	0.0257209	0.0257209	0.006	0.00397745	7.71e-11		0.0172297	0.0172297	0.0114095	0.0114095	0.00270398	0.00179058	1.86578e-10		-0.0011	-0.0011	-0.000729	-0.000729	0.0057	0.00377858	0.843		0.0163	0.0163	0.0108054	0.0108054	0.00638	0.00422936	0.0108		-0.0334	-0.0334	-0.0221412
11:57430308:G:A	11	57430308	G	A	0.252	upstream_gene_variant	SLC43A3	RTN4RL2		0.6	0.948703	0.508864	0		-0.0382	0.0382	-0.0234547	0.0234547	0.0066	0.00405238	5.74e-09		-0.0223485	0.0223485	-0.0137548	0.0137548	0.00290665	0.00178896	1.48594e-14		-0.0096	0.0096	-0.00589437	0.00589437	0.0062	0.00380678	0.119		0.00737	-0.00737	0.00452516	-0.00452516	0.00707	0.00434096	0.297		-0.0339	0.0339	-0.0208145
11:61128363:A:G	11	61128363	A	G	0.612	downstream_gene_variant	VPS37C	CD5:A471V		0.976612	0.060163	0.935278	0.3338		-0.0326	0.0326	-0.0224659	0.0224659	0.0057	0.00392809	9.58e-09		-0.00823778	0.00823778	-0.00567077	0.00567077	0.00260294	0.00179183	0.00155189		-0.0193	0.0193	-0.0133004	0.0133004	0.0054	0.00372135	0.000339		0.0188	-0.0188	0.0129558	-0.0129558	0.00603	0.00415551	0.00182		-0.0107	0.0107	-0.00737378
11:640349:G:A	11	640349	G	A	0.23	intron_variant	DRD4	IRF7		0.9	0.001489	0.957667	0.991754		-0.052	0.052	-0.0309476	0.0309476	0.0066	0.00392797	4.69e-15		-0.0077604	0.0077604	-0.00461874	0.00461874	0.00301916	0.00179691	0.0101587		-0.0181	0.0181	-0.0107722	0.0107722	0.0063	0.00374943	0.00395		0.0223	-0.0223	0.0132718	-0.0132718	0.00698	0.00415413	0.00143		0.0262	-0.0262	0.0155929
11:64340005:T:C	11	64340005	T	C	0.385	upstream_gene_variant	CCDC88B	CCDC88B		0.999999	0.000325662	0.999999	0		-0.043	0.043	-0.0295904	0.0295904	0.0058	0.00399127	1.24e-13		0.00406139	-0.00406139	0.00279739	-0.00279739	0.00259904	0.00179016	0.118135		-0.0421	0.0421	-0.0289711	0.0289711	0.0055	0.00378482	1.55e-14		0.0533	-0.0533	0.0366784	-0.0366784	0.0062	0.00426653	7.95e-18		-0.0351	0.0351	-0.0241541
11:72814897:G:T	11	72814897	G	T	0.34	intron_variant	ATG16L2	ATG16L2		0	0.0698043	0.163033	0.839455		-0.0375	0.0375	-0.0251222	0.0251222	0.0059	0.00395256	1.77e-10		-0.0111242	0.0111242	-0.00745537	0.00745537	0.00267082	0.00178997	3.11236e-05		0.0037	-0.0037	0.00247872	-0.00247872	0.0056	0.00375158	0.508		-0.00126	0.00126	-0.000844	0.000844106	0.00622	0.00416694	0.84		0.00692	-0.00692	0.00463588
11:86354173:C:T	11	86354173	C	T	0.0734	intergenic_variant	NA	CCDC81		0.117974	0.0832879	0.160087	0.254643		0.0606	0.0606	0.0223502	0.0223502	0.01	0.00368815	1.35e-09		0.0173701	0.0173701	0.00638344	0.00638344	0.00488406	0.00179487	0.000375837		-0.0014	-0.0014	-0.000516	-0.000516	0.0098	0.00361439	0.889		0.00418	0.00418	0.00154165	0.00154165	0.0104	0.00383568	0.688		0.0253	0.0253	0.00933103
11:86360905:A:G	11	86360905	A	G	0.359	regulatory_region_variant	NA	HIKESHI		0.539376	0.0235564	0.102485	0.447354		-0.0398	0.0398	-0.0270007	0.0270007	0.0059	0.00400261	1.45e-11		-0.00978856	0.00978856	-0.00664569	0.00664569	0.00264402	0.00179509	0.000213772		-0.0088	0.0088	-0.00596999	0.00596999	0.0056	0.00379909	0.114		-0.0031	0.0031	-0.00210307	0.00210307	0.0063	0.00427397	0.622		-0.0075	0.0075	-0.00508806
11:94179472:A:G	11	94179472	A	G	0.0859	intron_variant	PANX1	PANX1		0	0.0279546	0.415335	0.120023		-0.0779	0.0779	-0.0308707	0.0308707	0.0103	0.00408174	3.41e-14		-0.0228028	0.0228028	-0.00907593	0.00907593	0.00449893	0.00179066	4.00996e-07		0.0159	-0.0159	0.00630094	-0.00630094	0.0095	0.00376471	0.0961		0.0118	-0.0118	0.00467617	-0.00467617	0.011	0.00435914	0.286		-0.032	0.032	-0.0126811
11:95550310:C:T	11	95550310	C	T	0.429	intergenic_variant	NA	NA		0.928434	0.00359951	0.73045	0.5		-0.0359	0.0359	-0.0251279	0.0251279	0.0057	0.00398967	2.66e-10		-0.000287206	0.000287206	-0.000201062	0.000201062	0.00255281	0.00178713	0.910422		-0.0155	0.0155	-0.0108491	0.0108491	0.0054	0.00377968	0.00378		0.0112	-0.0112	0.00783934	-0.00783934	0.00607	0.00424864	0.0655		-0.00538	0.00538	-0.00376568
11:95578258:T:C	11	95578258	T	C	0.166	intron_variant	AP000820.2	SESN3		0.999996	6.19671e-11	1	5.29e-16		0.105	0.105	0.0552512	0.0552512	0.0074	0.00389389	1.2e-45		0.00529086	0.00529086	0.00277776	0.00277776	0.00340686	0.00178864	0.120423		0.0443	0.0443	0.0233107	0.0233107	0.0071	0.00373603	3.99e-10		-0.0385	-0.0385	-0.0202588	-0.0202588	0.008	0.00420961	1.47e-06		0.155	0.155	0.0815612
11:9770097:C:T	11	9770097	C	T	0.77	intron_variant	SBF2-AS1	SBF2		0.997474	0.0127013	0.408816	0.648101		0.0393	0.0393	0.0233893	0.0233893	0.0064	0.00380894	6.49e-10		0.00459913	0.00459913	0.00273755	0.00273755	0.00300956	0.00179139	0.12647		0.0289	0.0289	0.0171997	0.0171997	0.0061	0.0036304	2.53e-06		-0.00533	-0.00533	-0.00317213	-0.00317213	0.00659	0.00392202	0.418		0.000584	0.000584	0.000347566
12:103313022:T:A	12	103313022	T	A	0.524	intron_variant	C12orf42	C12orf42		0.891009	0.00729574	0.458352	0		-0.0378	0.0378	-0.0266978	0.0266978	0.0056	0.00395523	1.92e-11		-0.00595136	0.00595136	-0.00420319	0.00420319	0.00253637	0.00179133	0.0189553		-0.014	0.014	-0.00988808	0.00988808	0.0053	0.00374335	0.00843		0.00624	-0.00624	0.00440726	-0.00440726	0.00603	0.00425894	0.301		-0.0494	0.0494	-0.0348908
12:103499163:G:T	12	103499163	G	T	0.676	upstream_gene_variant	C12orf42	C12orf42		0.854213	3.47992e-06	0.146506	9.43624e-06		-0.0582	0.0582	-0.0385198	0.0385198	0.0061	0.0040373	1.03e-21		0.00165066	-0.00165066	0.00109276	-0.00109276	0.00271359	0.00179643	0.542994		-0.0158	0.0158	-0.0104573	0.0104573	0.0057	0.00377256	0.00588		0.00445	-0.00445	0.00294524	-0.00294524	0.00657	0.00434837	0.498		-0.0647	0.0647	-0.0428218
12:111446804:T:C	12	111446804	T	C	0.595	missense_variant	SH2B3	SH2B3		1	3.0981e-44	7.30702e-15	2.97418e-21		-0.184	0.184	-0.127738	0.127738	0.0056	0.00388767	9.07e-234		-0.0275104	0.0275104	-0.0190555	0.0190555	0.00257986	0.00178698	1.5073e-26		-0.0839	0.0839	-0.0582456	0.0582456	0.0054	0.00374882	3.22e-55		0.00149	-0.00149	0.0010344	-0.0010344	0.00601	0.0041723	0.804		-0.092	0.092	-0.0638688
12:112651836:A:C	12	112651836	A	C	0.609	intron_variant	RPH3A	RPH3A		0.839543	0.0026353	0.22697	0.1		0.0396	0.0396	0.027328	0.027328	0.0058	0.00400258	6.5e-12		0.00317716	0.00317716	0.00219289	0.00219289	0.00260356	0.00179699	0.222347		0.0132	0.0132	0.00910932	0.00910932	0.0055	0.00379555	0.0157		-0.00177	-0.00177	-0.00122148	-0.00122148	0.00615	0.00424411	0.774		0.0215	0.0215	0.0148372
12:114636008:A:C	12	114636008	A	C	0.523	regulatory_region_variant	NA	NA		0.130276	0.536378	0.345242	0.802505		0.038	0.038	0.0268416	0.0268416	0.0056	0.00395561	1.43e-11		0.0167503	0.0167503	0.0118329	0.0118329	0.00254044	0.00179464	4.29734e-11		0.0019	0.0019	0.00134208	0.00134208	0.0053	0.0037437	0.722		-0.00419	-0.00419	-0.00295964	-0.00295964	0.006	0.00423815	0.485		-0.00379	-0.00379	-0.0026771
12:11899768:G:A	12	11899768	G	A	0.501	downstream_gene_variant	ETV6	ETV6		0.66711	0.00260233	0.1	0		0.0358	0.0358	0.0253144	0.0253144	0.0057	0.0040305	2.23e-10		-0.00211846	-0.00211846	-0.00149798	-0.00149798	0.00254156	0.00179715	0.404549		0.0097	0.0097	0.00685892	0.00685892	0.0053	0.00374766	0.0692		0.00432	0.00432	0.0030547	0.0030547	0.00604	0.00427092	0.474		0.0452	0.0452	0.0319612
12:12419614:T:C	12	12419614	T	C	0.395	intron_variant	BORCS5	DUSP16, BORCS5		0.424575	0.0516034	0.685584	0.642659		0.0372	0.0372	0.0257178	0.0257178	0.0057	0.00394063	8.74e-11		0.0105246	0.0105246	0.00727184	0.00727184	0.00258741	0.00178774	4.7493e-05		0.0068	0.0068	0.00470111	0.00470111	0.0054	0.00373323	0.211		-0.0104	-0.0104	-0.00718993	-0.00718993	0.00612	0.004231	0.0879		0.00142	0.00142	0.000981702
12:42004617:C:T	12	42004617	C	T	0.55	intergenic_variant	NA	GXYLT1, PPHLN1		0.240656	0.0521684	0.263199	0.108675		-0.0314	0.0314	-0.0220919	0.0220919	0.0056	0.00393995	2.37e-08		-0.00727587	0.00727587	-0.00511778	0.00511778	0.00254393	0.00178938	0.00423516		-0.0023	0.0023	-0.00161819	0.00161819	0.0053	0.00372888	0.66		0.000297	-0.000297	0.000208958	-0.000209	0.00601	0.00422841	0.961		-0.0219	0.0219	-0.015408
12:46093639:A:G	12	46093639	A	G	0.138	intergenic_variant	NA	NA		0.236464	0.241598	0.309698	0		-0.0528	0.0528	-0.0257538	0.0257538	0.0084	0.0040972	3.11e-10		-0.0199609	0.0199609	-0.00979395	0.00979395	0.00365754	0.0017946	4.8297e-08		-0.0054	0.0054	-0.00263392	0.00263392	0.0078	0.00380454	0.49		0.00418	-0.00418	0.00203885	-0.00203885	0.00901	0.00439474	0.643		-0.043	0.043	-0.0209738
12:47763920:C:T	12	47763920	C	T	0.0886	intron_variant	SLC48A1	RAPGEF3		0	0.00393632	0.77155	2.54377e-05		0.0903	0.0903	0.0362889	0.0362889	0.01	0.00401871	2.03e-19		0.024274	0.024274	0.00967529	0.00967529	0.0045045	0.00179543	7.09186e-08		-0.0047	-0.0047	-0.00188879	-0.00188879	0.0095	0.00381777	0.625		-0.0234	-0.0234	-0.00940377	-0.00940377	0.011	0.00442058	0.0332		0.102	0.102	0.0409908
12:519821:G:C	12	519821	G	C	0.0351	intron_variant	B4GALNT3	B4GALNT3		0.119709	1	0.126954	0.393885		0.104	0.104	0.0270672	0.0270672	0.0185	0.00481483	1.63e-08		0.0991618	0.0991618	0.0256792	0.0256792	0.00705234	0.00182629	6.60846e-45		0.001	0.001	0.000260261	0.000260261	0.0164	0.00426829	0.953		0.0218	0.0218	0.0056737	0.0056737	0.024	0.00624627	0.365		0.0248	0.0248	0.00645448
12:56041720:G:C	12	56041720	G	C	0.318	non_coding_transcript_exon_variant	AC034102.3	SUOX, RAB5B, IKZF4, RPS26, ERBB3, GDF11		0.999953	8.28615e-08	0.999966	0.99484		0.0758	0.0758	0.0499218	0.0499218	0.006	0.00395159	4.41e-37		0.0103163	0.0103163	0.00677639	0.00677639	0.00272308	0.00178869	0.000151569		0.0318	0.0318	0.0209434	0.0209434	0.0057	0.00375401	1.92e-08		-0.0372	-0.0372	-0.0244999	-0.0244999	0.00637	0.00419527	5.45e-09		-0.00972	-0.00972	-0.00640158
12:56182198:T:G	12	56182198	T	G	0.00521	intron_variant	SMARCC2	SMARCC2		0.98149	0.0014621	0.814082	0		0.31	0.31	0.0315618	0.0315618	0.0452	0.00460191	6.88e-12		0.04028	0.04028	0.00400383	0.00400383	0.0182657	0.00181561	0.0274378		0.14	0.14	0.0142537	0.0142537	0.0406	0.00413357	0.00059		-0.117	-0.117	-0.011912	-0.011912	0.0593	0.00603746	0.0482		0.192	0.192	0.0195479
12:56627222:T:C	12	56627222	T	C	0.317	intron_variant	BAZ2A	NACA		0.195211	0.00468754	0.966453	6.98604e-07		0.0446	0.0446	0.0293488	0.0293488	0.0059	0.00388246	5.73e-14		0.00841527	0.00841527	0.00552412	0.00552412	0.00273468	0.00179515	0.0020893		0.0049	0.0049	0.00322442	0.00322442	0.0057	0.00375085	0.386		-0.0212	-0.0212	-0.0139505	-0.0139505	0.00631	0.00415226	0.000808		0.0918	0.0918	0.0604084
12:57570834:G:A	12	57570834	G	A	0.509	intron_variant	KIF5A	TSPAN31		0.995319	0.00417743	0.170481	0.000200743		-0.0393	0.0393	-0.0277848	0.0277848	0.0057	0.00402986	4.4e-12		-0.00538581	0.00538581	-0.00380738	0.00380738	0.00253801	0.00179419	0.033833		-0.0224	0.0224	-0.0158366	0.0158366	0.0053	0.00374706	2.72e-05		0.000201	-0.000201	0.000142105	-0.000142	0.00609	0.00430558	0.974		-0.0589	0.0589	-0.0416418
12:642348:A:G	12	642348	A	G	0.317	intron_variant	NINJ2	NINJ2		0.104541	0.982611	0.1	0.536791		0.0471	0.0471	0.0309939	0.0309939	0.006	0.00394826	3.04e-15		0.0257082	0.0257082	0.0168979	0.0168979	0.00272204	0.00178918	3.57273e-21		0.0034	0.0034	0.00223735	0.00223735	0.0057	0.00375085	0.549		0.00169	0.00169	0.00111209	0.00111209	0.00637	0.00419174	0.791		0.00609	0.00609	0.00400749
12:6773332:C:A	12	6773332	C	A	0.00098	missense_variant	LAG3	LAG3		0.883617	0.0145926	0.248973	0		0.63	0.63	0.0278776	0.0278776	0.104	0.00460202	1.67e-09		0.137965	0.137965	0.00576571	0.00576571	0.0462964	0.00193478	0.00288224		0.251	0.251	0.0111068	0.0111068	0.104	0.00460202	0.0161		0.0251	0.0251	0.00111068	0.00111068	0.15	0.00663753	0.867		0.831	0.831	0.0367719
12:68040679:T:C	12	68040679	T	C	0.0257	intron_variant	IFNG-AS1	IFNG		0.687187	0.0216428	0.354703	0.0178366		-0.093	0.093	-0.0208119	0.0208119	0.0165	0.00369243	1.81e-08		-0.00830801	0.00830801	-0.00185104	0.00185104	0.00801913	0.00178668	0.300191		-0.0288	0.0288	-0.00644496	0.00644496	0.016	0.00358054	0.0712		0.00831	-0.00831	0.00185964	-0.00185964	0.0167	0.00373718	0.619		-0.115	0.115	-0.0257351
12:96200749:G:A	12	96200749	G	A	0.00881	intron_variant	ELK3	ELK3		0.432682	1	0.128872	0.81687		0.135	0.135	0.0178408	0.0178408	0.0227	0.0029999	2.8e-09		0.179538	0.179538	0.0231511	0.0231511	0.0141551	0.00182527	7.2845e-37		0.0239	0.0239	0.00315849	0.00315849	0.0242	0.00319813	0.323		0.0229	0.0229	0.00302633	0.00302633	0.0219	0.00289418	0.296		-0.0499	-0.0499	-0.0065945
12:9770056:A:C	12	9770056	A	C	0.261	intergenic_variant	NA	NA		0	2.57054e-13	0.1	3.97556e-06		0.1	0.1	0.0621094	0.0621094	0.0063	0.00391289	4.8e-57		0.00608355	0.00608355	0.00376316	0.00376316	0.00288654	0.00178555	0.0350687		0.0126	0.0126	0.00782579	0.00782579	0.006	0.00372656	0.0368		-0.0123	-0.0123	-0.00763946	-0.00763946	0.00673	0.00417996	0.0672		0.0541	0.0541	0.0336012
13:110553879:G:A	13	110553879	G	A	0.196	intron_variant	RAB20	RAB20		0.229502	0.818635	0	0.919676		-0.0536	0.0536	-0.0300909	0.0300909	0.007	0.00392979	1.34e-14		-0.0255643	0.0255643	-0.0143844	0.0143844	0.00318428	0.00179171	9.88553e-16		-0.0069	0.0069	-0.00387365	0.00387365	0.0066	0.00370523	0.297		-0.0162	0.0162	-0.00909465	0.00909465	0.00729	0.00409259	0.0265		0.0104	-0.0104	0.00583854
13:24212218:T:C	13	24212218	T	C	0.31	intron_variant	SPATA13	SPATA13		5.07852e-06	3.26059e-06	1.30993e-06	0.996548		0.0887	0.0887	0.0580155	0.0580155	0.0061	0.00398979	2.28e-48		0.0242131	0.0242131	0.0158116	0.0158116	0.00273305	0.00178473	8.04822e-19		-0.0023	-0.0023	-0.00150435	-0.00150435	0.0058	0.00379357	0.691		0.0166	0.0166	0.0108575	0.0108575	0.00653	0.00427104	0.0108		-0.00663	-0.00663	-0.00433645
13:28029870:T:C	13	28029870	T	C	0.0126	intron_variant	FLT3	FLT3		0.999401	2.80327e-10	0.988996	1		0.362	0.362	0.0571025	0.0571025	0.0252	0.00397509	5.55e-47		0.0426908	0.0426908	0.00658769	0.00658769	0.0118715	0.00183191	0.000323058		0.12	0.12	0.018929	0.018929	0.0243	0.00383313	8.52e-07		-0.106	-0.106	-0.0167206	-0.0167206	0.0278	0.00438522	0.000135		-0.0318	-0.0318	-0.00501619
13:28138552:C:G	13	28138552	C	G	0.0145	5_prime_UTR_variant	PAN3	PAN3		0.275153	0.00744036	0.482631	0.953357		0.136	0.136	0.0229914	0.0229914	0.0197	0.00333038	4.89e-12		0.00775263	0.00775263	0.0012945	0.0012945	0.0108433	0.00181057	0.474625		0.0157	0.0157	0.00265416	0.00265416	0.0202	0.00341491	0.438		-0.0241	-0.0241	-0.00407422	-0.00407422	0.0195	0.00329657	0.216		-0.0723	-0.0723	-0.0122227
13:31889992:AACAAT:A	13	31889992	AACAAT	A	0.631	intron_variant	FRY	FRY		0.0105894	0.270153	0.454409	0.645801		0.0329	0.0329	0.0224512	0.0224512	0.0058	0.00395795	1.37e-08		0.0126562	0.0126562	0.00864144	0.00864144	0.00261094	0.00178271	1.25104e-06		-0.0137	-0.0137	-0.00934896	-0.00934896	0.0055	0.00375323	0.0121		-0.00522	-0.00522	-0.00356216	-0.00356216	0.00616	0.00420362	0.397		8.12e-05	8.12e-05	5.54114e-05
13:40569053:G:A	13	40569053	G	A	0.231	intron_variant	FOXO1	FOXO1		0	0.00252975	0.297117	0		0.0541	0.0541	0.0322464	0.0322464	0.0066	0.00393394	3.2e-16		0.0110405	0.0110405	0.00656782	0.00656782	0.00300433	0.00178723	0.000237963		-0.0092	-0.0092	-0.00548368	-0.00548368	0.0063	0.00375513	0.147		-0.00609	-0.00609	-0.00362996	-0.00362996	0.0071	0.00423197	0.391		0.0523	0.0523	0.0311735
13:40810596:G:C	13	40810596	G	C	0.0575	upstream_gene_variant	MIR621	NA		0.281035	0.0754817	0.867265	0.391053		-0.0745	0.0745	-0.0245271	0.0245271	0.0111	0.00365437	1.61e-11		-0.022438	0.022438	-0.00741316	0.00741316	0.00541039	0.00178751	3.36574e-05		-0.0093	0.0093	-0.00306177	0.00306177	0.0107	0.00352268	0.385		0.029	-0.029	0.00954745	-0.00954745	0.0111	0.00365437	0.0091		-0.0179	0.0179	-0.00589308
13:42422412:G:T	13	42422412	G	T	0.616	intron_variant	LINC02341	LINC02341		0.883473	1.20175e-05	0.750518	6.00137e-06		0.0538	0.0538	0.0370044	0.0370044	0.0057	0.00392054	4.54e-21		0.00104094	0.00104094	0.000716491	0.000716491	0.00259576	0.00178669	0.688408		0.0154	0.0154	0.0105923	0.0105923	0.0054	0.00371419	0.00439		-0.0131	-0.0131	-0.00901036	-0.00901036	0.00605	0.00416127	0.0301		0.0661	0.0661	0.0454645
13:42574410:C:G	13	42574410	C	G	0.0413	missense_variant	TNFSF11	TNFSF11		0.606537	0.00315598	0.186207	0.0318169		0.0903	0.0903	0.0254108	0.0254108	0.0148	0.00416479	9.51e-10		-0.00209895	-0.00209895	-0.000590979	-0.000590979	0.00640684	0.00180391	0.743206		0.0226	0.0226	0.00635975	0.00635975	0.0139	0.00391153	0.103		0.00311	0.00311	0.000875169	0.000875169	0.0165	0.00464318	0.85		0.0758	0.0758	0.0213305
13:50237019:G:T	13	50237019	G	T	0.0422	intron_variant	DLEU1	DLEU1		0.981881	0.00376049	0.462204	0.244268		0.0902	0.0902	0.0256457	0.0256457	0.0121	0.00344028	9.81e-14		0.00803255	0.00803255	0.00227189	0.00227189	0.00632886	0.00179002	0.204372		0.0449	0.0449	0.012766	0.012766	0.0121	0.00344028	0.000216		-0.0152	-0.0152	-0.00432168	-0.00432168	0.0122	0.00346871	0.212		0.0319	0.0319	0.00906983
13:50586868:G:A	13	50586868	G	A	0.697	intron_variant	DLEU1	DLEU1		0.9	1	0.448861	0.985909		-0.0421	0.0421	-0.0273612	0.0273612	0.0063	0.00409443	1.97e-11		-0.0375907	0.0375907	-0.0243954	0.0243954	0.0027618	0.00179234	3.44747e-42		-0.0172	0.0172	-0.0111784	0.0111784	0.0059	0.00383446	0.00348		0.00675	-0.00675	0.00438689	-0.00438689	0.00685	0.00445188	0.325		0.0256	-0.0256	0.0166377
13:74119264:G:A	13	74119264	G	A	0.132	intergenic_variant	NA	KLF12		0.7	0.0256112	0.102106	0.18088		-0.0513	0.0513	-0.0245572	0.0245572	0.0081	0.00387746	2.79e-10		-0.011	0.011	-0.00529789	0.00529789	0.00372251	0.00179286	0.00312687		-0.0142	0.0142	-0.00679751	0.00679751	0.0077	0.00368598	0.0667		-0.00597	0.00597	-0.00285783	0.00285783	0.0085	0.00406894	0.482		-0.0241	0.0241	-0.0115366
13:99353731:C:CA	13	99353731	C	CA	0.357	intron_variant	UBAC2	UBAC2		0.782814	0.000548319	0.013656	2.78391e-06		-0.0454	0.0454	-0.0307617	0.0307617	0.0059	0.00399767	8.33e-15		-0.00298204	0.00298204	-0.00202203	0.00202203	0.0026365	0.00178773	0.25803		-0.0128	0.0128	-0.0086729	0.0086729	0.0055	0.00372664	0.0204		-0.0102	0.0102	-0.00691122	0.00691122	0.00622	0.00421449	0.1		-0.0812	0.0812	-0.0550187
14:104752139:A:G	14	104752139	A	G	0.504	upstream_gene_variant	SIVA1	ADSS1		0	1	0	0.999956		-0.0432	0.0432	-0.030546	0.030546	0.0056	0.00395967	1.18e-14		-0.0447558	0.0447558	-0.0316449	0.0316449	0.00253492	0.00179233	9.1939e-70		0.0014	-0.0014	0.000989918	-0.00099	0.0053	0.00374755	0.795		-0.00733	0.00733	-0.00518293	0.00518293	0.00598	0.00422836	0.221		0.0557	-0.0557	0.0393846
14:105759223:C:T	14	105759223	C	T	0.39	intergenic_variant	NA	IGHG3,IGHG1		0.908571	7.49256e-05	0.1	0.816502		0.0502	0.0502	0.0346271	0.0346271	0.0061	0.00420767	1.37e-16		0.00136834	0.00136834	0.000943172	0.000943172	0.00271718	0.0018729	0.614551		0.016	0.016	0.0110365	0.0110365	0.0057	0.00393176	0.00492		0.00218	0.00218	0.00150373	0.00150373	0.00656	0.00452497	0.74		-0.00125	-0.00125	-0.000862
14:34757605:C:T	14	34757605	C	T	0.168	intron_variant	BAZ1A	BAZ1A		0.860381	0.339737	0.192652	0.013244		-0.0496	0.0496	-0.0262248	0.0262248	0.008	0.00422981	5.52e-10		-0.0199358	0.0199358	-0.0105675	0.0105675	0.00338927	0.00179657	4.05219e-09		-0.0179	0.0179	-0.00946421	0.00946421	0.0073	0.00385971	0.0146		-0.000782	0.000782	-0.000413	0.000413464	0.0088	0.0046528	0.929		-0.0473	0.0473	-0.0250088
14:36140472:G:A	14	36140472	G	A	0.641	intron_variant	LINC00609	LINC00609		0.0210105	1	0.0210895	0.999916		-0.054	0.054	-0.0366341	0.0366341	0.0058	0.00393477	8.94e-21		-0.0494975	0.0494975	-0.0335475	0.0335475	0.00265098	0.00179673	8.46058e-78		-0.0017	0.0017	-0.00115329	0.00115329	0.0055	0.00373125	0.754		-0.00344	0.00344	-0.00233373	0.00233373	0.00614	0.00416543	0.575		0.0418	-0.0418	0.0283575
14:36269155:C:T	14	36269155	C	T	0.0303	intergenic_variant	NA	NA		0	1	0.491694	1		-0.186	0.186	-0.0450887	0.0450887	0.0162	0.00392708	1.56e-30		-0.215533	0.215533	-0.0529937	0.0529937	0.00733647	0.00180384	1.03992e-189		-0.0128	0.0128	-0.00310288	0.00310288	0.0149	0.00361195	0.391		0.0328	-0.0328	0.00795113	-0.00795113	0.016	0.0038786	0.0403		0.135	-0.135	0.0327257
14:68286570:T:G	14	68286570	T	G	0.696	intron_variant	RAD51B	RAD51B		0.991517	0.000254781	0.636264	0.000366015		0.0565	0.0565	0.036754	0.036754	0.0061	0.00396813	3.55e-20		0.00980471	0.00980471	0.00638813	0.00638813	0.00275118	0.0017925	0.000365502		0.0225	0.0225	0.0146366	0.0146366	0.0058	0.00377298	9.94e-05		-0.0121	-0.0121	-0.00787122	-0.00787122	0.00657	0.00427387	0.0665		0.0498	0.0498	0.0323956
14:74980176:C:G	14	74980176	C	G	0.573	regulatory_region_variant	NA	EIF2B2, ACYP1		0	0.0265216	0.529386	0.1		0.032	0.032	0.022385	0.022385	0.0057	0.00398732	1.61e-08		0.0052201	0.0052201	0.00365177	0.00365177	0.00256681	0.00179564	0.0419827		-0.0064	-0.0064	-0.00447699	-0.00447699	0.0054	0.00377746	0.234		-0.00664	-0.00664	-0.00464488	-0.00464488	0.00604	0.00422516	0.272		0.0271	0.0271	0.0189573
14:80649689:A:T	14	80649689	A	T	0.0345	intron_variant	CEP128	TSHR, DIO2, CEP128		0.358328	0.836019	0.1	0.0162281		-0.103	0.103	-0.0265851	0.0265851	0.0166	0.00428458	4.74e-10		-0.0512993	0.0512993	-0.0133196	0.0133196	0.00697809	0.00181182	1.9602e-13		-0.0163	0.0163	-0.00420715	0.00420715	0.015	0.00387161	0.277		-0.0235	0.0235	-0.00606553	0.00606553	0.0182	0.00469756	0.196		-0.093	0.093	-0.024004
14:80982607:G:GA	14	80982607	G	GA	0.939	non_coding_transcript_exon_variant	BHLHB9P1	BHLHB9P1		0	1	0.344716	0.931406		-0.0957	0.0957	-0.032391	0.032391	0.0114	0.00385849	6.33e-17		-0.09743	0.09743	-0.0327389	0.0327389	0.00533551	0.00179286	1.70177e-74		0.0149	-0.0149	0.00504312	-0.00504312	0.0111	0.00375695	0.18		0.0126	-0.0126	0.00426465	-0.00426465	0.0123	0.00416311	0.307		0.0168	-0.0168	0.0056862
14:93097224:C:A	14	93097224	C	A	0.18	intron_variant	ITPK1	ITPK1		0.000117704	1	0.364743	1		0.0781	0.0781	0.0424335	0.0424335	0.0072	0.00391193	1.02e-27		0.079895	0.079895	0.0432582	0.0432582	0.00331186	0.00179317	1.40605e-128		-0.009	-0.009	-0.00488991	-0.00488991	0.0069	0.00374893	0.192		-0.012	-0.012	-0.00651988	-0.00651988	0.00769	0.00417816	0.118		-0.0847	-0.0847	-0.0460195
14:98202441:AAG:A	14	98202441	AAG	A	0.148	intron_variant	AL163932.1	NA		0	0.0108086	0.874392	0.847425		0.0505	0.0505	0.0253605	0.0253605	0.0075	0.0037664	1.6e-11		0.00828124	0.00828124	0.00416009	0.00416009	0.0035851	0.00180098	0.0208934		-0.0176	-0.0176	-0.0088385	-0.0088385	0.0073	0.00366597	0.0162		-0.0202	-0.0202	-0.0101442	-0.0101442	0.00784	0.00393715	0.00979		-0.00924	-0.00924	-0.00464021
14:98224057:A:T	14	98224057	A	T	0.556	intergenic_variant	NA	NA		0.238792	0.00360673	0.8354	0		0.0353	0.0353	0.0248038	0.0248038	0.0056	0.00393488	3.64e-10		-0.000351828	-0.000351828	-0.000247226	-0.000247226	0.0025547	0.00179516	0.890463		0.0035	0.0035	0.0024593	0.0024593	0.0053	0.00372409	0.514		-0.0138	-0.0138	-0.00969668	-0.00969668	0.00599	0.00420892	0.0215		0.0452	0.0452	0.0317601
15:38551686:A:G	15	38551686	A	G	0.262	intron_variant	RASGRP1	RASGRP1		0.999995	5.4848e-07	0	3.08854e-08		0.0691	0.0691	0.0429706	0.0429706	0.0064	0.00397991	2.25e-27		0.00317898	0.00317898	0.00197363	0.00197363	0.00288287	0.0017898	0.270153		0.038	0.038	0.0236307	0.0236307	0.006	0.00373117	2.99e-10		0.00652	0.00652	0.00405454	0.00405454	0.00684	0.00425353	0.34		0.0874	0.0874	0.0543507
15:63373566:T:C	15	63373566	T	C	0.264	intron_variant	CA12	CA12		0.1	0.00107099	0.0334307	0.402023		0.0517	0.0517	0.032229	0.032229	0.0064	0.00398966	4e-16		0.00805734	0.00805734	0.00501757	0.00501757	0.00287523	0.0017905	0.00507341		0.0032	0.0032	0.00199483	0.00199483	0.006	0.00374031	0.595		0.00535	0.00535	0.00333511	0.00333511	0.00681	0.00424525	0.432		0.0102	0.0102	0.00635852
15:63618234:G:T	15	63618234	G	T	0.573	intron_variant	HERC1	ENSG00000259589		0.758566	0.00447767	0.761691	0.0489679		-0.0346	0.0346	-0.0242037	0.0242037	0.0058	0.00405727	2.02e-09		0.0011777	-0.0011777	0.000823461	-0.000823461	0.00255741	0.00178817	0.645153		-0.0111	0.0111	-0.00776478	0.00776478	0.0054	0.00377746	0.0399		0.0121	-0.0121	0.00846431	-0.00846431	0.00624	0.00436507	0.0527		-0.0273	0.0273	-0.0190972
15:65451289:G:A	15	65451289	G	A	0.294	intron_variant	DPP8	IGDCC4		0	0.0177721	0.192889	0.499302		-0.0383	0.0383	-0.0246769	0.0246769	0.0063	0.00405912	1.05e-09		-0.00689798	0.00689798	-0.00444486	0.00444486	0.0027794	0.00179096	0.0130713		0.005	-0.005	0.00322152	-0.00322152	0.0059	0.00380139	0.396		-0.000847	0.000847	-0.000546	0.000545726	0.00674	0.00434261	0.9		-0.00588	0.00588	-0.00378851
15:84712154:T:C	15	84712154	T	C	0.458	intron_variant	SEC11A	NMB		0.620692	0.0111809	0.398458	0		-0.0353	0.0353	-0.0248727	0.0248727	0.0056	0.0039458	3.43e-10		-0.00514988	0.00514988	-0.00362885	0.00362885	0.0025406	0.00179023	0.0426599		-0.009	0.009	-0.00634147	0.00634147	0.0053	0.00373442	0.0898		0.00462	-0.00462	0.00325529	-0.00325529	0.00599	0.0042206	0.441		-0.0418	0.0418	-0.0294526
15:88570646:T:C	15	88570646	T	C	0.337	downstream_gene_variant	AC013489.2	LINC01586		0.132628	1	0.14619	0.107098		-0.0459	0.0459	-0.0306831	0.0306831	0.006	0.00401086	1.23e-14		-0.052574	0.052574	-0.0351866	0.0351866	0.00266776	0.00178547	1.87241e-86		-0.004	0.004	-0.00267391	0.00267391	0.0056	0.00374347	0.48		0.00101	-0.00101	0.000675162	-0.000675	0.00635	0.00424483	0.873		-0.0198	0.0198	-0.0132359
16:11734162:A:G	16	11734162	A	G	0.851	intron_variant	TXNDC11	TXNDC11		0.62786	0.0833687	0.844191	0		0.0489	0.0489	0.0246253	0.0246253	0.008	0.00402868	1e-09		0.01477	0.01477	0.00746395	0.00746395	0.00355502	0.00179651	3.25739e-05		0.0127	0.0127	0.00639553	0.00639553	0.0075	0.00377689	0.0913		-0.02	-0.02	-0.0100717	-0.0100717	0.00857	0.00431573	0.0194		0.0759	0.0759	0.0382221
16:14306452:G:A	16	14306452	G	A	0.586	intron_variant	MIR193BHG	MIR193BHG		0.000304609	1	0.353637	0.999955		-0.0425	0.0425	-0.0296042	0.0296042	0.0057	0.00397044	6.8e-14		-0.0379806	0.0379806	-0.0264376	0.0264376	0.00257938	0.00179546	4.47507e-49		0.0191	-0.0191	0.0133045	-0.0133045	0.0054	0.00376147	0.000384		0.00535	-0.00535	0.00372664	-0.00372664	0.00604	0.00420727	0.376		0.0597	-0.0597	0.0415852
16:2689766:G:C	16	2689766	G	C	0.577	intron_variant	KCTD5	SRRM2, PDPK1		0.255001	0.867474	0	0.0192432		-0.0333	0.0333	-0.0232658	0.0232658	0.0057	0.00398243	4.39e-09		-0.018038	0.018038	-0.0125976	0.0125976	0.00257697	0.00179973	2.56507e-12		-0.0031	0.0031	-0.00216588	0.00216588	0.0054	0.00377283	0.565		-0.0135	0.0135	-0.00943207	0.00943207	0.00605	0.00422696	0.026		-0.0351	0.0351	-0.0245234
16:27384341:C:CT	16	27384341	C	CT	0.0582	intergenic_variant	NA	NA		1	4.51366e-11	0.999639	5.38499e-07		0.173	0.173	0.0572799	0.0572799	0.0141	0.00466847	2.17e-34		0.000451907	0.000451907	0.000147927	0.000147927	0.00548535	0.00179558	0.934341		0.129	0.129	0.0427116	0.0427116	0.0123	0.0040725	7.52e-26		-0.0866	-0.0866	-0.028673	-0.028673	0.0187	0.00619152	3.66e-06		0.124	0.124	0.0410561
16:28494339:G:C	16	28494339	G	C	0.123	5_prime_UTR_variant	CLN3	APOBR		0.987359	6.14439e-05	3.91912e-05	1.30971e-07		0.0791	0.0791	0.0367404	0.0367404	0.0084	0.00390164	3.83e-21		0.00887901	0.00887901	0.0041152	0.0041152	0.00388017	0.00179836	0.0221197		0.03	0.03	0.0139344	0.0139344	0.008	0.00371584	0.000189		0.0425	0.0425	0.0197404	0.0197404	0.00891	0.00413852	1.87e-06		0.119	0.119	0.0552732
16:31429111:G:C	16	31429111	G	C	0.288	upstream_gene_variant	COX6A2	COX6A2		0.65353	0.163491	0.9	0.108166		-0.0333	0.0333	-0.0213253	0.0213253	0.0061	0.00390644	4.96e-08		-0.0111099	0.0111099	-0.00712433	0.00712433	0.00279188	0.00179032	6.91051e-05		-0.0097	0.0097	-0.00621188	0.00621188	0.0058	0.00371432	0.0944		0.0168	-0.0168	0.0107587	-0.0107587	0.00645	0.00413058	0.00923		-0.0243	0.0243	-0.0155617
16:3972637:T:C	16	3972637	T	C	0.18	intron_variant	ADCY9	ADCY9		0.425054	1	0.980849	0.999448		0.057	0.057	0.0309694	0.0309694	0.0073	0.00396626	8.14e-15		0.0604226	0.0604226	0.0326917	0.0326917	0.00331103	0.00179144	2.11057e-74		0.0107	0.0107	0.00581356	0.00581356	0.007	0.00380326	0.123		-0.0288	-0.0288	-0.0156477	-0.0156477	0.00797	0.00433028	0.000311		-0.051	-0.051	-0.0277095
16:50301163:C:A	16	50301163	C	A	0.00872	missense_variant	ADCY7	ADCY7		0.999995	8.756e-08	0.181379	2.11179e-09		0.351	0.351	0.0461507	0.0461507	0.0308	0.00404969	4.66e-30		0.0177742	0.0177742	0.00228237	0.00228237	0.0141831	0.00182124	0.210132		0.18	0.18	0.023667	0.023667	0.0289	0.00379987	4.45e-10		-0.0397	-0.0397	-0.0052199	-0.0052199	0.0351	0.00461507	0.259		0.401	0.401	0.0527249
16:50325014:G:C	16	50325014	G	C	0.165	intron_variant	BRD7	BRD7		0.152939	0.000190657	0.346015	0.0155941		-0.0622	0.0622	-0.0326506	0.0326506	0.0074	0.00388447	5.87e-17		-0.00368883	0.00368883	-0.00193866	0.00193866	0.00341094	0.00179262	0.279488		-0.007	0.007	-0.0036745	0.0036745	0.007	0.0036745	0.322		0.00831	-0.00831	0.00436216	-0.00436216	0.00779	0.00408919	0.286		-0.039	0.039	-0.0204722
16:57041268:A:G	16	57041268	A	G	0.565	intron_variant	NLRC5	NLRC5		0.2	0.00662543	0.903011	1.34538e-05		-0.0422	0.0422	-0.0295867	0.0295867	0.0057	0.00399631	7.73e-14		-0.00882634	0.00882634	-0.00618616	0.00618616	0.00256115	0.00179505	0.000568447		-0.0046	0.0046	-0.00322509	0.00322509	0.0054	0.00378597	0.391		0.0161	-0.0161	0.0112878	-0.0112878	0.00601	0.00421365	0.0073		-0.0716	0.0716	-0.0501992
16:57533494:C:G	16	57533494	C	G	0.349	intron_variant	CCDC102A	ADGRG5, CCDC102A		0.553089	0.00105944	0.282655	0.0285866		0.0428	0.0428	0.0288511	0.0288511	0.006	0.00404454	7.05e-13		0.00189318	0.00189318	0.00127555	0.00127555	0.00266036	0.00179245	0.476695		0.0095	0.0095	0.00640386	0.00640386	0.0056	0.00377491	0.0911		-0.00371	-0.00371	-0.00250088	-0.00250088	0.00643	0.0043344	0.564		0.0293	0.0293	0.0197509
16:67628912:T:A	16	67628912	T	A	0.039	intron_variant	CTCF	AGRP, LRRC36, KCTD19		0	0.149233	0.0133453	0.1		0.105	0.105	0.0287474	0.0287474	0.0141	0.00386036	1.18e-13		0.0382496	0.0382496	0.0104329	0.0104329	0.00657305	0.00179285	5.9148e-09		-0.0298	-0.0298	-0.00815878	-0.00815878	0.0136	0.00372347	0.0286		0.0286	0.0286	0.00783024	0.00783024	0.0149	0.00407939	0.0553		0.0525	0.0525	0.0143737
16:68100299:G:A	16	68100299	G	A	0.00443	intron_variant	NFATC3	NFATC3		0.1	0.0764668	0.26429	0.1		0.182	0.182	0.0170932	0.0170932	0.0309	0.00290209	3.97e-09		0.0339727	0.0339727	0.0031005	0.0031005	0.0197216	0.00179988	0.0849591		-0.0342	-0.0342	-0.00321202	-0.00321202	0.0329	0.00308993	0.298		-4e-05	-4e-05	-3.76e-06	-3.76e-06	0.0293	0.00275182	0.999		0.173	0.173	0.016248
16:79282918:A:G	16	79282918	A	G	0.824	intergenic_variant	NA	MAF		0	0.000451467	0.761934	6.58413e-05		-0.0564	0.0564	-0.0303748	0.0303748	0.0071	0.00382378	1.98e-15		-0.00263258	0.00263258	-0.00141235	0.00141235	0.00332912	0.00178603	0.429075		0.0078	-0.0078	0.00420078	-0.00420078	0.0068	0.00366221	0.253		0.0156	-0.0156	0.00840155	-0.00840155	0.00745	0.00401228	0.0362		-0.0768	0.0768	-0.0413615
16:79716284:C:CA	16	79716284	C	CA	0.657	non_coding_transcript_exon_variant	MAFTRR	MAFTRR		0.000114502	1	0	1		0.0791	0.0791	0.0531033	0.0531033	0.0072	0.00483367	7.37e-28		0.085497	0.085497	0.0574985	0.0574985	0.00267132	0.00179652	9.12011e-225		-0.0026	-0.0026	-0.00174549	-0.00174549	0.0062	0.00416233	0.672		0.00465	0.00465	0.00312175	0.00312175	0.00907	0.00608909	0.608		-0.147	-0.147	-0.0986875
16:85934034:A:G	16	85934034	A	G	0.39	intron_variant	AC092723.5	NA		0.775051	0.00406668	0.1	0		0.0387	0.0387	0.0266946	0.0266946	0.0057	0.00393176	1.64e-11		0.00409523	0.00409523	0.00282483	0.00282483	0.00259463	0.00178974	0.114486		0.0118	0.0118	0.00813943	0.00813943	0.0054	0.00372483	0.0301		0.00525	0.00525	0.00362136	0.00362136	0.00614	0.00423527	0.393		0.0502	0.0502	0.0346271
16:85985910:G:C	16	85985910	G	C	0.282	upstream_gene_variant	AC092723.4	NA		1	0.018289	0.199587	0.000675112		-0.0355	0.0355	-0.0225907	0.0225907	0.0064	0.00407269	2.89e-08		-0.00422506	0.00422506	-0.00269071	0.00269071	0.00281432	0.00179229	0.133286		-0.033	0.033	-0.0209998	0.0209998	0.006	0.00381815	3.7e-08		-0.0021	0.0021	-0.00133635	0.00133635	0.00693	0.00440996	0.762		-0.068	0.068	-0.0432724
16:88458157:C:T	16	88458157	C	T	0.299	intron_variant	ZFPM1	ZFPM1		0.0323132	0.0200909	0.0147259	0.680484		0.0375	0.0375	0.0242796	0.0242796	0.0061	0.00394948	6.94e-10		0.00698607	0.00698607	0.0045173	0.0045173	0.00277151	0.0017921	0.0117131		-0.006	-0.006	-0.00388473	-0.00388473	0.0058	0.00375524	0.303		0.0186	0.0186	0.0120427	0.0120427	0.00648	0.00419551	0.00407		-0.000421	-0.000421	-0.000273
17:29618321:T:C	17	29618321	T	C	0.502	non_coding_transcript_exon_variant	CORO6	CORO6, GIT1, ANKRD13B, SSH2		0.498646	0.00610916	0.373096	0		0.0332	0.0332	0.0234758	0.0234758	0.0056	0.00395977	2.77e-09		-0.00028261	-0.00028261	-0.000199834	-0.000199834	0.00252145	0.00178292	0.910758		0.007	0.007	0.00494971	0.00494971	0.0053	0.00374764	0.185		-0.00362	-0.00362	-0.00255971	-0.00255971	0.00597	0.00422139	0.544		0.0406	0.0406	0.0287083
17:39787478:C:A	17	39787478	C	A	0.0423	intron_variant	IKZF3	IKZF3, GSDMB		0.367045	0.00857502	0.1	0		-0.0981	0.0981	-0.0279234	0.0279234	0.0146	0.00415578	1.61e-11		-0.0184399	0.0184399	-0.00528853	0.00528853	0.00624727	0.00179171	0.00316053		-0.0163	0.0163	-0.00463968	0.00463968	0.0133	0.00378575	0.221		-0.016	0.016	-0.00455428	0.00455428	0.0156	0.00444042	0.304		-0.107	0.107	-0.0304568
17:39822742:C:T	17	39822742	C	T	0.136	intron_variant	IKZF3	IKZF3		0	0.00886269	0	0.995245		0.0512	0.0512	0.0248205	0.0248205	0.0088	0.00426603	4.71e-09		0.00517042	0.00517042	0.00250235	0.00250235	0.00370003	0.00179072	0.162294		-0.01	-0.01	-0.00484776	-0.00484776	0.0081	0.00392669	0.22		0.0481	0.0481	0.0233177	0.0233177	0.00981	0.00475566	9.34e-07		-0.0551	-0.0551	-0.0267112
17:42137394:T:C	17	42137394	T	C	0.203	intron_variant	RAB5C	HSPB9		0.226392	2.06406e-07	0.995506	4.3097e-06		0.0824	0.0824	0.0468726	0.0468726	0.0071	0.00403878	2.17e-31		0.00840594	0.00840594	0.0047736	0.0047736	0.00313988	0.00178309	0.00742523		0.0139	0.0139	0.00790691	0.00790691	0.0067	0.00381125	0.0374		-0.0314	-0.0314	-0.0178617	-0.0178617	0.00773	0.00439715	4.97e-05		0.0689	0.0689	0.0391933
17:46019187:G:A	17	46019187	G	A	0.081	intron_variant	MAPT	SPPL2C, MAPT, KANSL1		0.1	0.996316	0.184681	0.832026		0.0532	0.0532	0.0205271	0.0205271	0.0086	0.00331828	5.63e-10		0.0410771	0.0410771	0.0157191	0.0157191	0.00468844	0.00179414	1.92886e-18		-0.0086	-0.0086	-0.00331828	-0.00331828	0.0087	0.00335687	0.327		0.00216	0.00216	0.00083343	0.00083343	0.00848	0.00327198	0.799		-0.0151	-0.0151	-0.00582629
17:47727128:C:T	17	47727128	C	T	0.292	regulatory_region_variant	NA	NA		0.6	1.48089e-07	0.0157294	0.000408933		0.07	0.07	0.0450113	0.0450113	0.0062	0.00398671	1.74e-29		0.00324376	0.00324376	0.00208503	0.00208503	0.00278467	0.00178993	0.244075		0.0151	0.0151	0.00970957	0.00970957	0.0059	0.00379381	0.0101		-2.39e-05	-2.39e-05	-1.54e-05	-1.54e-05	0.00669	0.00430179	0.997		0.0442	0.0442	0.0284214
17:47733988:C:G	17	47733988	C	G	0.0691	intron_variant	TBX21	TBX21		0.0493743	3.15577e-06	0	4.27216e-05		-0.119	0.119	-0.0426828	0.0426828	0.0111	0.00398133	7.88e-27		-0.0134532	0.0134532	-0.00486678	0.00486678	0.00493736	0.00178612	0.00643443		-0.0128	0.0128	-0.00459109	0.00459109	0.0103	0.00369439	0.216		0.001	-0.001	0.000358679	-0.000359	0.0115	0.0041248	0.931		-0.102	0.102	-0.0365852
17:61253946:A:C	17	61253946	A	C	0.0635	intron_variant	BCAS3	TBX2		0.589343	0.997258	0.456694	0.988759		-0.0739	0.0739	-0.0254859	0.0254859	0.0115	0.00396601	1.3e-10		-0.0492616	0.0492616	-0.0170535	0.0170535	0.00518478	0.00179488	2.07539e-21		-0.0178	0.0178	-0.00613869	0.00613869	0.0108	0.0037246	0.099		0.0121	-0.0121	0.00417293	-0.00417293	0.012	0.00413844	0.315		0.0556	-0.0556	0.0191748
17:7337072:C:T	17	7337072	C	T	0.188	intron_variant	ACAP1	ACAP1		0.992058	1.43557e-06	0.958229	1.12081e-11		0.077	0.077	0.0425464	0.0425464	0.0069	0.0038126	1.28e-28		0.00704532	0.00704532	0.00387882	0.00387882	0.00325183	0.0017903	0.0302677		0.0268	0.0268	0.0148084	0.0148084	0.0067	0.00370209	5.67e-05		-0.0238	-0.0238	-0.0131507	-0.0131507	0.00733	0.0040502	0.00119		0.133	0.133	0.0734892
17:75767839:TGA:T	17	75767839	TGA	T	0.0853	upstream_gene_variant	GALK1	H3-3B, WBP2		0.642185	0.0115697	0.287262	0.178939		0.0658	0.0658	0.0259929	0.0259929	0.0093	0.00367377	1.38e-12		0.0124777	0.0124777	0.00491012	0.00491012	0.00454113	0.00178699	0.00600123		0.0168	0.0168	0.00663649	0.00663649	0.0091	0.00359476	0.0651		-0.00559	-0.00559	-0.00220821	-0.00220821	0.00962	0.00380018	0.561		0.0279	0.0279	0.0110213
17:77116349:A:G	17	77116349	A	G	0.0799	intron_variant	SEC14L1	SEC14L1		0	0.00432334	0	0.1		0.0618	0.0618	0.0236971	0.0236971	0.0101	0.00387282	8.21e-10		-0.00433689	-0.00433689	-0.00165662	-0.00165662	0.00468719	0.00179042	0.354827		-0.0274	-0.0274	-0.0105065	-0.0105065	0.0097	0.00371944	0.00497		0.0282	0.0282	0.0108132	0.0108132	0.0106	0.00406454	0.00807		0.0416	0.0416	0.0159514
17:7826527:C:A	17	7826527	C	A	0.0934	intron_variant	DNAH2	KDM6B		0.296282	0.012188	0.967773	1.99588e-05		0.0535	0.0535	0.0220166	0.0220166	0.0096	0.00395064	2.64e-08		0.00168303	0.00168303	0.000691924	0.000691924	0.00435868	0.00179193	0.699399		0.0057	0.0057	0.00234569	0.00234569	0.0092	0.00378603	0.536		-0.038	-0.038	-0.015638	-0.015638	0.0104	0.00427986	0.000258		0.139	0.139	0.057202
17:7863943:G:A	17	7863943	G	A	0.0482	non_coding_transcript_exon_variant	AC104581.4	NA		0.723988	0.00905202	0.219766	0.199744		-0.0815	0.0815	-0.024687	0.024687	0.0146	0.00442246	2.19e-08		-0.00711376	0.00711376	-0.00216135	0.00216135	0.00588248	0.00178725	0.226542		-0.0249	0.0249	-0.00754242	0.00754242	0.013	0.00393781	0.0561		-0.00293	0.00293	-0.000888	0.000887522	0.0166	0.00502828	0.86		-0.0372	0.0372	-0.0112682
17:82550914:C:T	17	82550914	C	T	0.594	intron_variant	FOXK2	FOXK2		0	0.00464474	0.991463	0.222277		-0.0409	0.0409	-0.028405	0.028405	0.0057	0.00395864	8.45e-13		-0.00673308	0.00673308	-0.00467638	0.00467638	0.00257289	0.00178697	0.00887238		0.0067	-0.0067	0.00465314	-0.00465314	0.0054	0.00375029	0.217		0.0256	-0.0256	0.0177792	-0.0177792	0.00613	0.00425727	2.9e-05		-0.0142	0.0142	-0.00986188
17:8961373:A:G	17	8961373	A	G	0.815	intron_variant	PIK3R5	PIK3R5		0.248557	2.76289e-05	0.102287	0.594371		0.0678	0.0678	0.0372314	0.0372314	0.0074	0.0040636	5.95e-20		0.0047673	0.0047673	0.00262563	0.00262563	0.00324857	0.00178918	0.142238		0.0106	0.0106	0.00582084	0.00582084	0.0069	0.00378904	0.124		-0.00285	-0.00285	-0.00156504	-0.00156504	0.00795	0.00436563	0.72		0.00752	0.00752	0.0041295
18:12797695:A:G	18	12797695	A	G	0.343	intron_variant	PTPN2	PTPN2		1	0.000215803	0.96436	0.000244818		0.0475	0.0475	0.0318888	0.0318888	0.0059	0.00396093	6.67e-16		0.0014631	0.0014631	0.000981813	0.000981813	0.00265858	0.00178404	0.582091		0.0455	0.0455	0.0305461	0.0305461	0.0056	0.00375952	2.71e-16		-0.0205	-0.0205	-0.0137625	-0.0137625	0.00627	0.00420932	0.00107		0.0544	0.0544	0.0365211
18:26082413:A:G	18	26082413	A	G	0.326	3_prime_UTR_variant	SS18	SS18		0.903535	0.00132218	0.3	0.000505758		-0.0402	0.0402	-0.0266489	0.0266489	0.006	0.00397745	2.76e-11		0.00321556	-0.00321556	0.00213343	-0.00213343	0.00269507	0.0017881	0.232819		-0.0154	0.0154	-0.0102088	0.0102088	0.0057	0.00377858	0.00661		0.00417	-0.00417	0.00276433	-0.00276433	0.00647	0.00428902	0.519		-0.0587	0.0587	-0.0389127
18:59514049:C:T	18	59514049	C	T	0.719	intron_variant	CCBE1	CCBE1		0	0.963018	0.324812	0.612174		0.0401	0.0401	0.0254904	0.0254904	0.0062	0.00394116	8.13e-11		0.023001	0.023001	0.014641	0.014641	0.00279892	0.00178162	2.073e-16		-0.0029	-0.0029	-0.00184345	-0.00184345	0.0058	0.00368689	0.621		-0.00375	-0.00375	-0.00238377	-0.00238377	0.00651	0.00413822	0.565		0.00254	0.00254	0.00161461
18:62339745:C:G	18	62339745	C	G	0.575	intron_variant	TNFRSF11A	TNFRSF11A		0.629403	0.00450652	0.548942	0		-0.034	0.034	-0.0237696	0.0237696	0.0057	0.00398491	1.98e-09		0.00251751	-0.00251751	0.00175975	-0.00175975	0.00256992	0.00179638	0.327282		-0.009	0.009	-0.00629196	0.00629196	0.0054	0.00377517	0.0937		0.00731	-0.00731	0.00511047	-0.00511047	0.00603	0.00421561	0.226		-0.0485	0.0485	-0.0339067
18:69860373:A:G	18	69860373	A	G	0.536	3_prime_UTR_variant	CD226	CD226		0.999576	0.000122943	0.964089	0.842355		-0.0517	0.0517	-0.0364625	0.0364625	0.0056	0.00394952	2.34e-20		-0.00710115	0.00710115	-0.00500691	0.00500691	0.00252651	0.0017814	0.00494413		-0.0265	0.0265	-0.0186897	0.0186897	0.0053	0.00373794	5.6e-07		0.0193	-0.0193	0.0136117	-0.0136117	0.00597	0.00421047	0.00123		0.000761	-0.000761	0.000536712
18:79454594:G:A	18	79454594	G	A	0.161	intron_variant	NFATC1	NFATC1		0.01434	4.30997e-05	0.218704	1.42072e-05		0.0667	0.0667	0.0346685	0.0346685	0.0077	0.00400221	3.67e-18		0.000485984	0.000485984	0.000252006	0.000252006	0.00344384	0.0017858	0.887778		-0.001	-0.001	-0.00052	-0.00052	0.0073	0.0037943	0.886		-0.00598	-0.00598	-0.00310821	-0.00310821	0.00832	0.00432446	0.472		0.0844	0.0844	0.0438684
18:79516964:A:G	18	79516964	A	G	0.279	intron_variant	NFATC1	NFATC1		0.135006	0.0041442	0.367822	0		-0.041	0.041	-0.0260057	0.0260057	0.0062	0.00393257	3.37e-11		-0.00331255	0.00331255	-0.00210081	0.00210081	0.00283277	0.00179653	0.242256		-0.0018	0.0018	-0.00114171	0.00114171	0.0059	0.00374228	0.761		0.00493	-0.00493	0.00312703	-0.00312703	0.0065	0.00412285	0.448		-0.0512	0.0512	-0.0324754
19:10101623:C:G	19	10101623	C	G	0.0443	intron_variant	ANGPTL6	ANGPTL6		0.189027	0.0655886	0.24286	0.155611		0.083	0.083	0.0241521	0.0241521	0.0147	0.00427755	1.81e-08		0.0228849	0.0228849	0.00664106	0.00664106	0.00620791	0.0018015	0.000227442		0.004	0.004	0.00116396	0.00116396	0.0137	0.00398656	0.77		0.00143	0.00143	0.000416115	0.000416115	0.0171	0.00497592	0.934		0.0452	0.0452	0.0131527
19:10352442:G:C	19	10352442	G	C	0.0309	missense_variant	TYK2	TYK2		1	1.73818e-05	0.97024	4.45559e-05		-0.16	0.16	-0.039156	0.039156	0.0156	0.00381771	1.17e-24		-0.0183625	0.0183625	-0.00452844	0.00452844	0.00725024	0.00178801	0.0113196		-0.189	0.189	-0.046253	0.046253	0.0153	0.00374429	3.33e-35		0.0542	-0.0542	0.0132641	-0.0132641	0.0157	0.00384218	0.00055		-0.15	0.15	-0.0367088
19:11416089:T:G	19	11416089	T	G	0.576	missense_variant	RGL3	RGL3		0	0.0389917	0.902848	0		-0.0453	0.0453	-0.0316597	0.0316597	0.0056	0.00391379	9.88e-16		-0.0143648	0.0143648	-0.0100286	0.0100286	0.00256451	0.00179037	2.12657e-08		0.0055	-0.0055	0.0038439	-0.0038439	0.0054	0.00377401	0.303		0.0161	-0.0161	0.0112521	-0.0112521	0.00601	0.00420033	0.00724		-0.0413	0.0413	-0.0288642
19:1167159:A:G	19	1167159	A	G	0.487	intron_variant	SBNO2	NA		0.5	0.00991474	0.770398	0.7		-0.0378	0.0378	-0.0267196	0.0267196	0.0056	0.00395846	2e-11		-0.00688718	0.00688718	-0.00486874	0.00486874	0.00253716	0.00179359	0.00663697		-0.0078	0.0078	-0.00551357	0.00551357	0.0053	0.0037464	0.142		0.0121	-0.0121	0.0085531	-0.0085531	0.00602	0.00425534	0.0442		-8.43e-05	8.43e-05	-5.96e-05
19:17047335:T:C	19	17047335	T	C	0.535	upstream_gene_variant	AC020908.1	NA		0.719316	0.0840554	0.866533	0		0.0322	0.0322	0.022713	0.022713	0.0056	0.00395008	1.01e-08		0.00919586	0.00919586	0.00648741	0.00648741	0.00253376	0.00178749	0.000284158		0.0101	0.0101	0.00712426	0.00712426	0.0053	0.00373847	0.0558		-0.015	-0.015	-0.0105806	-0.0105806	0.00598	0.00421813	0.012		0.0443	0.0443	0.031248
19:18188028:AT:A	19	18188028	AT	A	0.758	intergenic_variant	NA	NA		0.585593	0.0066735	0.943417	0.114607		-0.0421	0.0421	-0.0255	0.0255	0.0065	0.00393705	7.34e-11		-0.00479691	0.00479691	-0.00289676	0.00289676	0.00297602	0.00179716	0.106994		-0.0101	0.0101	-0.00611757	0.00611757	0.0062	0.00375534	0.102		0.0214	-0.0214	0.012962	-0.012962	0.00687	0.00416116	0.00187		-0.023	0.023	-0.0139311
19:18283951:A:G	19	18283951	A	G	0.664	upstream_gene_variant	JUND	IQCN, JUND		0.892776	2.44728e-06	0.976928	5.79096e-06		0.0612	0.0612	0.0408809	0.0408809	0.0059	0.00394113	3.31e-25		0.00366544	0.00366544	0.00245134	0.00245134	0.00267691	0.00179024	0.170912		0.0168	0.0168	0.0112222	0.0112222	0.0056	0.00374073	0.00271		-0.0216	-0.0216	-0.0144285	-0.0144285	0.00625	0.00417493	0.000538		0.0635	0.0635	0.0424172
19:21537632:CA:C	19	21537632	CA	C	0.00724	frameshift_variant	ZNF429	ZNF429		0.265153	0.0739341	0.294038	0		0.154	0.154	0.0184641	0.0184641	0.0264	0.00316527	5.24e-09		0.0330386	0.0330386	0.00391226	0.00391226	0.0151803	0.00179757	0.0295243		0.0102	0.0102	0.00122294	0.00122294	0.0273	0.00327317	0.709		-0.00566	-0.00566	-0.000679	-0.000679	0.0257	0.00308134	0.825		0.208	0.208	0.0249385
19:3159173:C:T	19	3159173	C	T	0.127	intron_variant	GNA15	GNA15		0.435932	0.00635975	0.1	0.0101107		-0.0505	0.0505	-0.0237802	0.0237802	0.0088	0.00414387	8.08e-09		-2.24844e-05	2.24844e-05	-1.06093e-05	1.06093e-05	0.00379641	0.00179134	0.995275		-0.0093	0.0093	-0.00437932	0.00437932	0.0081	0.00381425	0.253		-0.0122	0.0122	-0.00574492	0.00574492	0.00951	0.00447821	0.199		-0.0591	0.0591	-0.0278299
19:3179519:C:T	19	3179519	C	T	0.0546	missense_variant	S1PR4	S1PR4		0	0.00134603	0.47179	0.00022489		-0.0948	0.0948	-0.0304598	0.0304598	0.0147	0.0047232	1.12e-10		-0.00729827	0.00729827	-0.00235696	0.00235696	0.00559582	0.00180716	0.192153		0.019	-0.019	0.00610482	-0.00610482	0.0127	0.00408059	0.133		0.0161	-0.0161	0.00517303	-0.00517303	0.0173	0.0055586	0.352		-0.137	0.137	-0.044019
19:40278113:C:T	19	40278113	C	T	0.0106	intron_variant	AKT2	ZNF780B		0.000896041	0.999778	0.23421	0.998415		0.252	0.252	0.0364968	0.0364968	0.0316	0.00457658	1.54e-15		0.15316	0.15316	0.0215912	0.0215912	0.0127298	0.00179454	2.42326e-33		-0.0511	-0.0511	-0.00740073	-0.00740073	0.0294	0.00425796	0.0822		-0.0148	-0.0148	-0.00214346	-0.00214346	0.0422	0.00611176	0.725		-0.145	-0.145	-0.0210001
19:4837475:A:G	19	4837475	A	G	0.599	upstream_gene_variant	AC027319.1	NA		0.0126728	1.057e-07	1	1.00583e-10		-0.0668	0.0668	-0.0462996	0.0462996	0.0057	0.00395071	2.12e-31		-0.00475524	0.00475524	-0.00329454	0.00329454	0.00258851	0.00179338	0.0662018		-0.0054	0.0054	-0.00374278	0.00374278	0.0054	0.00374278	0.319		0.0555	-0.0555	0.0384675	-0.0384675	0.00614	0.00425568	1.74e-19		-0.0961	0.0961	-0.0666076
19:48703417:G:A	19	48703417	G	A	0.374	stop_gained	FUT2	FUT2		0.999899	0.000920532	0.984156	0.457215		0.0424	0.0424	0.0290137	0.0290137	0.0057	0.00390043	1.07e-13		0.00212842	0.00212842	0.00145609	0.00145609	0.00261018	0.00178566	0.414827		0.0315	0.0315	0.021555	0.021555	0.0054	0.00369515	6.22e-09		-0.0231	-0.0231	-0.015807	-0.015807	0.00606	0.00414678	0.000137		0.00745	0.00745	0.00509793
19:49648429:T:A	19	49648429	T	A	0.456	intron_variant	SCAF1	SCAF1		0.164135	0.000132795	1	0.0295332		0.0501	0.0501	0.0352886	0.0352886	0.0056	0.00394444	6.25e-19		0.00569873	0.00569873	0.00401405	0.00401405	0.00254158	0.00179023	0.0249488		0.0064	0.0064	0.00450793	0.00450793	0.0053	0.00373313	0.23		-0.0356	-0.0356	-0.0250753	-0.0250753	0.00604	0.00425436	3.65e-09		0.0252	0.0252	0.01775
19:49665663:G:A	19	49665663	G	A	0.00313	5_prime_UTR_variant	IRF3	IRF3		0.422613	0.0112602	0.997326	0.17461		-0.274	0.274	-0.021645	0.021645	0.0433	0.00342054	2.77e-10		-0.0101904	0.0101904	-0.000821505	0.000821505	0.0225332	0.00181653	0.651097		-0.049	0.049	-0.00387082	0.00387082	0.0421	0.00332574	0.244		0.22	-0.22	0.0173792	-0.0173792	0.0386	0.00304925	1.21e-08		-0.147	0.147	-0.0116124
19:55228237:C:T	19	55228237	C	T	0.165	synonymous_variant	TMEM86B	ENSG00000267649, TMEM86B, ENSG00000286230, ENSG00000276570		0.020319	0.646136	0.0110189	0.976387		0.0567	0.0567	0.0297635	0.0297635	0.0074	0.00388447	1.4e-14		0.025564	0.025564	0.0133969	0.0133969	0.00341275	0.00178847	6.85015e-14		-0.0036	-0.0036	-0.00188974	-0.00188974	0.0071	0.00372699	0.609		0.015	0.015	0.00787393	0.00787393	0.00783	0.00411019	0.0554		-0.0224	-0.0224	-0.0117584
19:57288250:T:C	19	57288250	T	C	0.516	intron_variant	ZNF460	ZNF460		0.1	0.487649	0.272462	0.271586		-0.0319	0.0319	-0.0225452	0.0225452	0.0056	0.00395777	1.29e-08		-0.0141684	0.0141684	-0.0100123	0.0100123	0.00253225	0.00178945	2.20419e-08		0.0033	-0.0033	0.00233226	-0.00233226	0.0053	0.00374575	0.529		0.000773	-0.000773	0.000546314	-0.000546	0.00599	0.0042334	0.897		-0.0128	0.0128	-0.00904633
19:7240765:G:T	19	7240765	G	T	0.693	intron_variant	INSR	INSR		1.01183e-05	1	0	0.999999		-0.0746	0.0746	-0.048662	0.048662	0.0063	0.00410952	9.37e-33		-0.0632724	0.0632724	-0.0411606	0.0411606	0.00275077	0.00178946	4.48745e-117		0.0088	-0.0088	0.00574029	-0.00574029	0.0059	0.0038486	0.134		-0.00707	0.00707	-0.0046118	0.0046118	0.00687	0.00448134	0.303		0.0461	-0.0461	0.0300713
19:8257849:G:T	19	8257849	G	T	0.0489	intron_variant	CERS4	CERS4		0.1	1	0	0.825384		-0.0893	0.0893	-0.0272354	0.0272354	0.0141	0.00430033	2.34e-10		-0.0879707	0.0879707	-0.0269966	0.0269966	0.0059333	0.00182082	9.85825e-50		0.0041	-0.0041	0.00125045	-0.00125045	0.0128	0.00390384	0.748		-0.0409	0.0409	-0.012474	0.012474	0.0153	0.00466631	0.00758		0.0117	-0.0117	0.00356836
19:8672590:A:ATTAG	19	8672590	A	ATTAG	0.266	upstream_gene_variant	AC243312.1	NA		0.1	0.0486454	0.707886	0		-0.0493	0.0493	-0.0308071	0.0308071	0.0065	0.00406179	2.34e-14		-0.0156368	0.0156368	-0.00979621	0.00979621	0.00286168	0.0017928	4.64997e-08		-0.0009	0.0009	-0.000562	0.000562401	0.006	0.00374934	0.882		0.0128	-0.0128	0.0079986	-0.0079986	0.00693	0.00433049	0.065		-0.0387	0.0387	-0.0241833
2:100705638:A:G	2	100705638	A	G	0.0209	intergenic_variant	NA	NA		0.952807	0.00619901	0.306566	2.1552e-05		0.132	0.132	0.026704	0.026704	0.0225	0.00455181	3.96e-09		0.0147297	0.0147297	0.00295005	0.00295005	0.00899767	0.00180205	0.101618		0.0612	0.0612	0.0123809	0.0123809	0.0202	0.00408651	0.00241		-0.00581	-0.00581	-0.00117538	-0.00117538	0.028	0.00566448	0.836		0.249	0.249	0.0503734
2:12504610:C:T	2	12504610	C	T	0.419	intron_variant	MIR3681HG	MIR3681HG		0.996333	4.40553e-08	0.152559	2.42929e-09		-0.0695	0.0695	-0.0484948	0.0484948	0.0057	0.00397727	2.96e-34		-0.00623892	0.00623892	-0.00435609	0.00435609	0.00256358	0.00178992	0.0149465		-0.0233	0.0233	-0.016258	0.016258	0.0054	0.00376794	1.52e-05		0.00812	-0.00812	0.00566586	-0.00566586	0.00609	0.0042494	0.182		-0.0822	0.0822	-0.0573564
2:1403856:C:T	2	1403856	C	T	0.442	intron_variant	TPO	TPO		7.28448e-11	1.82081e-12	1.08727e-05	1		0.109	0.109	0.0765543	0.0765543	0.0056	0.00393307	6.04e-83		0.0252848	0.0252848	0.017737	0.017737	0.00255933	0.00179534	5.11093e-23		-0.0055	-0.0055	-0.00386283	-0.00386283	0.0054	0.0037926	0.305		-0.00102	-0.00102	-0.000716	-0.000716	0.00604	0.00424209	0.865		-0.0734	-0.0734	-0.0515513
2:159764337:G:A	2	159764337	G	A	0.348	intron_variant	MARCHF7	MARCHF7		0.693523	0.0442125	0.129874	0.1		0.033	0.033	0.0222301	0.0222301	0.0059	0.00397448	1.85e-08		0.0071387	0.0071387	0.0048042	0.0048042	0.00267994	0.00180354	0.00772752		0.0101	0.0101	0.00680377	0.00680377	0.0056	0.00377239	0.0713		0.00495	0.00495	0.00333452	0.00333452	0.00625	0.00421026	0.429		0.0237	0.0237	0.0159653
2:159963899:T:C	2	159963899	T	C	0.791	intron_variant	PLA2R1	PLA2R1		0.417163	0.0107928	0.813119	0.0148829		0.0422	0.0422	0.0242655	0.0242655	0.0069	0.00396758	8.03e-10		0.00511015	0.00511015	0.0029422	0.0029422	0.00310916	0.00179012	0.100263		0.0075	0.0075	0.00431258	0.00431258	0.0065	0.00373757	0.25		-0.016	-0.016	-0.00920018	-0.00920018	0.00727	0.00418033	0.0276		0.0435	0.0435	0.025013
2:161244750:G:A	2	161244750	G	A	0.399	non_coding_transcript_exon_variant	LINC01806	LINC01806		0.407384	0.000603347	0.90192	0		0.042	0.042	0.0290863	0.0290863	0.0058	0.00401667	3.38e-13		-0.000626003	-0.000626003	-0.000433364	-0.000433364	0.0026071	0.00180482	0.810241		0.0076	0.0076	0.00526323	0.00526323	0.0055	0.00380892	0.165		-0.0164	-0.0164	-0.0113575	-0.0113575	0.00616	0.00426599	0.00764		0.036	0.036	0.0249311
2:162267541:C:T	2	162267541	C	T	0.585	missense_variant	IFIH1	IFIH1		0	1.70473e-05	0.997324	9.72627e-06		0.0675	0.0675	0.047035	0.047035	0.0057	0.00397184	2.09e-32		0.0150525	0.0150525	0.0105009	0.0105009	0.00256788	0.0017914	4.57794e-09		0.0069	0.0069	0.00480802	0.00480802	0.0054	0.0037628	0.199		-0.0262	-0.0262	-0.0182565	-0.0182565	0.00608	0.00423663	1.66e-05		0.0536	0.0536	0.0373492
2:162268127:T:C	2	162268127	T	C	0.0194	missense_variant	IFIH1	IFIH1		0.988715	2.34664e-05	0.995091	6.4773e-05		-0.225	0.225	-0.0438879	0.0438879	0.0206	0.00401818	6.91e-28		-0.0432844	0.0432844	-0.00856885	0.00856885	0.00904829	0.00179126	1.72092e-06		-0.0746	0.0746	-0.0145513	0.0145513	0.0192	0.0037451	9.97e-05		0.0863	-0.0863	0.0168334	-0.0168334	0.0208	0.00405719	3.46e-05		-0.184	0.184	-0.0358905
2:168728843:T:TA	2	168728843	T	TA	0.0425	intron_variant	CERS6	CERS6		0.218369	0.251933	0.371393	0.850284		-0.0809	0.0809	-0.0230796	0.0230796	0.0146	0.00416516	2.79e-08		-0.0302225	0.0302225	-0.00871986	0.00871986	0.0062622	0.00180678	1.39181e-06		-0.0052	0.0052	-0.00148348	0.00148348	0.0134	0.00382282	0.7		0.00806	-0.00806	0.0022994	-0.0022994	0.0157	0.00447897	0.609		0.0229	-0.0229	0.00653302
2:172024450:A:G	2	172024450	A	G	0.133	intron_variant	METAP1D	METAP1D		0.1	0.00704781	0.0280117	0.0140993		-0.0505	0.0505	-0.0242517	0.0242517	0.0092	0.00441813	3.47e-08		-0.00115113	0.00115113	-0.000553894	0.000553894	0.00373748	0.00179838	0.758085		0.0057	-0.0057	0.00273732	-0.00273732	0.0083	0.00398592	0.494		-0.0267	0.0267	-0.0128222	0.0128222	0.0104	0.0049944	0.0101		-0.0552	0.0552	-0.0265088
2:173929212:G:A	2	173929212	G	A	0.449	intron_variant	SP3	SP3		0.273437	0.183512	0.513489	0.1		-0.0315	0.0315	-0.0221577	0.0221577	0.0057	0.00400949	2.6e-08		-0.0109744	0.0109744	-0.00772213	0.00772213	0.00254618	0.00179162	1.6314e-05		-0.003	0.003	-0.00211026	0.00211026	0.0053	0.00372812	0.569		0.00623	-0.00623	0.0043823	-0.0043823	0.00604	0.00424865	0.302		-0.0274	0.0274	-0.0192737
2:181279128:G:T	2	181279128	G	T	0.252	intron_variant	LINC01934	LINC01934		0	0.00279567	0.7	0.000145636		0.0515	0.0515	0.0316208	0.0316208	0.0064	0.00392958	8.4e-16		0.0102462	0.0102462	0.00627929	0.00627929	0.00291835	0.00178848	0.000446509		-0.0096	-0.0096	-0.00589437	-0.00589437	0.0061	0.00374538	0.117		-0.0127	-0.0127	-0.00779776	-0.00779776	0.00687	0.00421816	0.0647		0.0623	0.0623	0.038252
2:191105394:C:G	2	191105394	C	G	0.769	intron_variant	STAT4	STAT4		1	4.14538e-18	0.964366	1.69917e-14		-0.125	0.125	-0.0745065	0.0745065	0.0066	0.00393394	9.82e-80		-0.009924	0.009924	-0.00589112	0.00589112	0.00301565	0.00179016	0.000998918		-0.0513	0.0513	-0.0305775	0.0305775	0.0063	0.00375513	2.88e-16		0.0281	-0.0281	0.0167491	-0.0167491	0.00713	0.00424985	8.12e-05		-0.104	0.104	-0.0619894
2:200176258:C:T	2	200176258	C	T	0.209	intergenic_variant	NA	TYW5, MAIP1		0.985058	0.0464303	0.494633	0.117819		0.0402	0.0402	0.0231155	0.0231155	0.0071	0.00408258	1.23e-08		0.00946827	0.00946827	0.00543359	0.00543359	0.00313423	0.00179865	0.00252005		0.025	0.025	0.0143753	0.0143753	0.0066	0.00379508	0.000162		-0.00742	-0.00742	-0.00426658	-0.00426658	0.0077	0.00442759	0.335		0.0255	0.0255	0.0146628
2:200872011:T:C	2	200872011	T	C	0.236	intron_variant	PPIL3	NIF3L1		0.827889	0.000410101	0.1	0.565065		0.0567	0.0567	0.0340487	0.0340487	0.0067	0.00402339	2.17e-17		0.0080033	0.0080033	0.00479848	0.00479848	0.00298579	0.00179017	0.00735208		0.016	0.016	0.0096081	0.0096081	0.0063	0.00378319	0.0111		0.00137	0.00137	0.000822694	0.000822694	0.00726	0.00435968	0.851		0.00672	0.00672	0.0040354
2:201311672:G:A	2	201311672	G	A	0.467	intron_variant	ALS2CR12	FLACC1		0.957025	0.0243156	0.000217191	0.136278		-0.0358	0.0358	-0.0252592	0.0252592	0.0056	0.00395116	1.63e-10		-0.00796148	0.00796148	-0.00561806	0.00561806	0.00253671	0.00179004	0.00169813		-0.0168	0.0168	-0.0118535	0.0118535	0.0053	0.00373949	0.00159		-0.0872	0.0872	-0.0615253	0.0615253	0.00598	0.00421928	3.99e-48		-0.0185	0.0185	-0.013053
2:202099464:C:T	2	202099464	C	T	0.304	intron_variant	KIAA2012	KIAA2012		0.439276	0.00987901	0.796473	0.000176063		0.0361	0.0361	0.0234835	0.0234835	0.0062	0.00403318	5.17e-09		0.00261733	0.00261733	0.00170138	0.00170138	0.0027649	0.0017973	0.343829		0.0067	0.0067	0.00435844	0.00435844	0.0058	0.00377298	0.251		-0.014	-0.014	-0.00910719	-0.00910719	0.00668	0.00434543	0.0365		0.0732	0.0732	0.0476176
2:202499211:A:G	2	202499211	A	G	0.172	intron_variant	BMPR2	BMPR2		0.898427	0.00105755	0.851982	0.015624		-0.0552	0.0552	-0.02946	0.02946	0.0079	0.0042162	2.29e-12		-0.00308717	0.00308717	-0.00165216	0.00165216	0.00335579	0.00179592	0.357598		-0.0195	0.0195	-0.0104071	0.0104071	0.0073	0.00389598	0.00725		0.0199	-0.0199	0.0106206	-0.0106206	0.00861	0.00459513	0.0211		-0.0425	0.0425	-0.0226821
2:203880280:T:C	2	203880280	T	C	0.373	regulatory_region_variant	CTLA4	CTLA4		1	2.91248e-32	1	1.19563e-61		-0.149	0.149	-0.101904	0.101904	0.0058	0.00396672	6.26e-148		-0.0132076	0.0132076	-0.00904942	0.00904942	0.00261097	0.00178895	4.22542e-07		-0.044	0.044	-0.0300923	0.0300923	0.0054	0.00369315	5.85e-16		0.0464	-0.0464	0.0317337	-0.0317337	0.00606	0.00414454	1.99e-14		-0.267	0.267	-0.182606
2:213154257:C:G	2	213154257	C	G	0.311	upstream_gene_variant	IKZF2	IKZF2		0.129526	0.941	0.516513	0.0359704		-0.0458	0.0458	-0.0299827	0.0299827	0.006	0.00392786	1.49e-14		-0.0236785	0.0236785	-0.015517	0.015517	0.00274339	0.0017978	6.07575e-18		-0.0037	0.0037	-0.00242218	0.00242218	0.0057	0.00373147	0.51		0.00861	-0.00861	0.00563648	-0.00563648	0.00626	0.00409807	0.169		-0.0275	0.0275	-0.0180027
2:216761868:G:T	2	216761868	G	T	0.625	intron_variant	AC007563.2	ENSG00000236886		1.56391e-06	1	0	1		0.0791	0.0791	0.0541561	0.0541561	0.006	0.00410792	2.76e-40		0.0990502	0.0990502	0.067939	0.067939	0.0026048	0.00178664	2.14289e-302		-0.0071	-0.0071	-0.00486104	-0.00486104	0.0055	0.00376559	0.202		0.00155	0.00155	0.00106121	0.00106121	0.00644	0.00440917	0.81		-0.0901	-0.0901	-0.0616873
2:217372063:T:C	2	217372063	T	C	0.405	intron_variant	DIRC3	DIRC3		3.00046e-05	1	0	0.999972		-0.0682	0.0682	-0.0473462	0.0473462	0.006	0.00416536	4.45e-30		-0.0576378	0.0576378	-0.0400532	0.0400532	0.00260093	0.00180742	8.27942e-109		0.0073	-0.0073	0.00506785	-0.00506785	0.0056	0.00388767	0.189		-0.00323	0.00323	-0.00224235	0.00224235	0.00653	0.0045333	0.621		0.0332	-0.0332	0.0230483
2:241255979:C:T	2	241255979	C	T	0.241	intron_variant	HDLBP	SEPTIN2		0.201601	0.0125575	0.856499	0.000132285		-0.0403	0.0403	-0.0243753	0.0243753	0.0065	0.0039315	4.32e-10		-0.00576987	0.00576987	-0.00348907	0.00348907	0.00296787	0.00179469	0.0518824		-0.003	0.003	-0.00181454	0.00181454	0.0061	0.00368956	0.629		0.0166	-0.0166	0.0100404	-0.0100404	0.0068	0.00411295	0.0145		-0.0789	0.0789	-0.0477223
2:241513201:C:T	2	241513201	C	T	0.202	upstream_gene_variant	STK25	STK25		0.560023	0.00947275	0.701236	0.000771939		-0.0438	0.0438	-0.0248695	0.0248695	0.0072	0.00408813	9.5e-10		-0.00529997	0.00529997	-0.00300839	0.00300839	0.00316024	0.00179383	0.0935276		-0.0102	0.0102	-0.00579152	0.00579152	0.0067	0.00380423	0.128		0.0132	-0.0132	0.0074949	-0.0074949	0.00772	0.00438338	0.0882		-0.0693	0.0693	-0.0393482
2:43282478:A:G	2	43282478	A	G	0.623	intron_variant	THADA	THADA		0.0242235	0.999992	0.0204538	0.156008		0.0461	0.0461	0.0315959	0.0315959	0.0058	0.00397519	1.53e-15		0.0331004	0.0331004	0.0227031	0.0227031	0.00262593	0.00180109	1.97651e-36		-0.0011	-0.0011	-0.000754	-0.000754	0.0055	0.00376957	0.839		0.00746	0.00746	0.00511291	0.00511291	0.00616	0.00422192	0.225		0.0167	0.0167	0.0114458
2:48052438:G:C	2	48052438	G	C	0.251	intron_variant	AC092650.1	NA		0.179425	0.0170258	0.90263	0.561789		0.0372	0.0372	0.0228105	0.0228105	0.0062	0.00380176	2.05e-09		0.0049277	0.0049277	0.00301283	0.00301283	0.00293295	0.00179322	0.0929351		0.0015	0.0015	0.00091978	0.00091978	0.006	0.00367912	0.808		-0.0182	-0.0182	-0.01116	-0.01116	0.00647	0.00396732	0.00487		0.00353	0.00353	0.00216455
2:55631052:T:G	2	55631052	T	G	0.0367	downstream_gene_variant	PNPT1	CFAP36, PTPN1		0.0497633	0.0316975	0.294316	0.251357		0.0839	0.0839	0.0223095	0.0223095	0.0138	0.00366951	1.35e-09		0.016269	0.016269	0.00430813	0.00430813	0.00675225	0.00178804	0.0159783		-0.0121	-0.0121	-0.00321747	-0.00321747	0.0135	0.00358974	0.37		-0.00479	-0.00479	-0.00127369	-0.00127369	0.0143	0.00380246	0.738		0.0354	0.0354	0.00941309
2:61177770:C:G	2	61177770	C	G	0.298	non_coding_transcript_exon_variant	AHSA2P	USP34		1	0.00275935	0.130053	0		-0.0414	0.0414	-0.0267789	0.0267789	0.0061	0.00394568	9.77e-12		-0.00273838	0.00273838	-0.0017721	0.0017721	0.00277837	0.00179798	0.324326		-0.0281	0.0281	-0.018176	0.018176	0.0058	0.00375163	1.16e-06		-0.00166	0.00166	-0.00107374	0.00107374	0.00644	0.0041656	0.796		-0.0544	0.0544	-0.0351877
2:62232878:T:C	2	62232878	T	C	0.126	intergenic_variant	NA	XPO1		0.989021	0.00107497	0.373769	0		0.0592	0.0592	0.0277829	0.0277829	0.0084	0.00394217	1.84e-12		-0.000260297	-0.000260297	-0.000121821	-0.000121821	0.00382485	0.00179006	0.945742		0.0306	0.0306	0.0143608	0.0143608	0.008	0.00375445	0.000125		-0.00759	-0.00759	-0.00356203	-0.00356203	0.00903	0.00423783	0.401		0.0712	0.0712	0.0334146
2:62304949:C:T	2	62304949	C	T	0.444	intergenic_variant	NA	NA		0.998404	0.000271587	0.149458	3.71167e-05		0.0447	0.0447	0.0314088	0.0314088	0.0057	0.00400515	2.64e-15		0.00113986	0.00113986	0.000800861	0.000800861	0.00254844	0.00179052	0.654675		0.0244	0.0244	0.0171449	0.0171449	0.0053	0.00372409	4.86e-06		-0.0014	-0.0014	-0.000984	-0.000984	0.00605	0.00425108	0.817		0.0627	0.0627	0.0440566
2:64690875:AATAGTGGC:A	2	64690875	AATAGTGGC	A	0.327	intron_variant	SERTAD2	SERTAD2		0.893693	0.000275297	0.312065	0.000402305		0.0505	0.0505	0.0335033	0.0335033	0.0062	0.00411328	3.75e-16		0.00492682	0.00492682	0.00326388	0.00326388	0.00271324	0.00179744	0.0693937		0.0159	0.0159	0.0105486	0.0105486	0.0058	0.00384791	0.00617		-0.00596	-0.00596	-0.00395405	-0.00395405	0.00679	0.0045047	0.38		0.0518	0.0518	0.0343658
2:65377780:A:G	2	65377780	A	G	0.675	intron_variant	SPRED2	SPRED2		0.212283	0.00149913	0.509061	0.1		-0.0398	0.0398	-0.0263628	0.0263628	0.0061	0.00404053	6.92e-11		0.00446846	-0.00446846	0.00295918	-0.00295918	0.00270531	0.00179156	0.0985871		-0.0038	0.0038	-0.00251705	0.00251705	0.0057	0.00377558	0.504		0.00754	-0.00754	0.00499436	-0.00499436	0.00662	0.00438497	0.255		-0.0269	0.0269	-0.0178181
2:66425823:C:A	2	66425823	C	A	0.663	downstream_gene_variant	MEIS1-AS3	MEIS1		0.644097	0.00630298	0.107411	0.044081		-0.0339	0.0339	-0.0226614	0.0226614	0.0059	0.00394402	1.09e-08		0.00395307	-0.00395307	0.00264218	-0.00264218	0.00268312	0.00179336	0.140668		-0.0094	0.0094	-0.00628369	0.00628369	0.0056	0.00374347	0.0955		-0.00611	0.00611	-0.0040844	0.0040844	0.00635	0.00424483	0.335		-0.0305	0.0305	-0.0203886
2:8302118:G:A	2	8302118	G	A	0.345	intron_variant	LINC00299	LINC00299		0.557465	0.000840971	0.5	0.3938		-0.0442	0.0442	-0.0297144	0.0297144	0.006	0.00403363	1.39e-13		-0.0026416	0.0026416	-0.00177687	0.00177687	0.00266659	0.00179367	0.321867		-0.0098	0.0098	-0.00658827	0.00658827	0.0056	0.00376473	0.0818		0.00832	-0.00832	0.0055933	-0.0055933	0.00641	0.00430926	0.194		-0.00936	0.00936	-0.00629247
2:97658891:G:A	2	97658891	G	A	0.234	missense_variant	ACTR1B	ACTR1B, ANKRD36		0.614032	0.113234	0.810025	0.0566583		-0.054	0.054	-0.0323319	0.0323319	0.0075	0.00449054	4.22e-13		-0.0189628	0.0189628	-0.0113819	0.0113819	0.00300102	0.00180127	2.63627e-10		-0.0126	0.0126	-0.00754411	0.00754411	0.0067	0.00401155	0.0602		0.0176	-0.0176	0.0105378	-0.0105378	0.00857	0.00513119	0.0404		-0.0275	0.0275	-0.0164653
2:97890066:T:C	2	97890066	T	C	0.0193	intron_variant	TMEM131	ZAP70		0.99996	3.0451e-07	0.99181	9.55304e-16		0.237	0.237	0.0461116	0.0461116	0.0235	0.00457225	7.6e-24		0.0130673	0.0130673	0.00249845	0.00249845	0.00939246	0.00179583	0.164149		0.116	0.116	0.0225694	0.0225694	0.0211	0.00410529	3.44e-08		-0.114	-0.114	-0.0221803	-0.0221803	0.0318	0.00618712	0.000341		0.435	0.435	0.0846352
20:17879062:A:G	20	17879062	A	G	0.152	regulatory_region_variant	NA	NA		0.812145	0.000556893	0.753022	0.000996422		-0.0598	0.0598	-0.0303624	0.0303624	0.0075	0.00380799	2.08e-15		-0.00396819	0.00396819	-0.00201553	0.00201553	0.00353472	0.00179536	0.261594		-0.0175	0.0175	-0.00888531	0.00888531	0.0072	0.00365567	0.0151		0.0162	-0.0162	0.00822526	-0.00822526	0.00777	0.00394508	0.0368		-0.0632	0.0632	-0.0320887
20:22605190:T:G	20	22605190	T	G	0.792	intron_variant	LNCNEF	FOXA2, LNCNEF, LINC00261		8.65101e-05	1	0	1		0.086	0.086	0.0493637	0.0493637	0.0069	0.00396058	2.91e-35		0.059708	0.059708	0.0344026	0.0344026	0.0031088	0.00179123	3.28927e-82		-0.003	-0.003	-0.00172199	-0.00172199	0.0065	0.00373098	0.644		-0.000819	-0.000819	-0.00047	-0.00047	0.00731	0.00419591	0.911		-0.0674	-0.0674	-0.0386874
20:33085232:A:T	20	33085232	A	T	0.0652	intron_variant	BPIFB4	BPIFB1		0.318357	0.159475	0.369876	0.981166		0.077	0.077	0.0268837	0.0268837	0.0127	0.00443406	1.27e-09		0.0272636	0.0272636	0.00947021	0.00947021	0.0051516	0.00178945	1.20818e-07		0.0108	0.0108	0.0037707	0.0037707	0.0116	0.00405001	0.351		-0.00801	-0.00801	-0.0027966	-0.0027966	0.0151	0.005272	0.595		-0.0477	-0.0477	-0.0166539
20:48764453:T:C	20	48764453	T	C	0.378	intron_variant	PREX1	PREX1		0.0104633	0.029443	0	0.167023		0.0336	0.0336	0.0230407	0.0230407	0.0058	0.00397726	6.92e-09		0.00647882	0.00647882	0.00444231	0.00444231	0.00260466	0.00178593	0.0128683		-0.0129	-0.0129	-0.00884598	-0.00884598	0.0055	0.00377154	0.0185		0.0128	0.0128	0.0087774	0.0087774	0.00621	0.00425841	0.0386		0.0181	0.0181	0.0124118
20:58891038:G:T	20	58891038	G	T	0.0228	intron_variant	GNAS	GNAS		1	0.223702	0.7	0.736301		0.104	0.104	0.0219537	0.0219537	0.0182	0.0038419	1.27e-08		0.0382738	0.0382738	0.00807295	0.00807295	0.00848037	0.00178873	6.38499e-06		0.0638	0.0638	0.0134677	0.0134677	0.0175	0.00369413	0.000261		-0.0338	-0.0338	-0.00713495	-0.00713495	0.0196	0.00413743	0.0841		-0.0123	-0.0123	-0.00259645
21:15425772:G:T	21	15425772	G	T	0.235	intron_variant	AJ009632.2	NA		0.970603	0.00144678	0.152029	0.000115083		-0.0465	0.0465	-0.0278826	0.0278826	0.0064	0.0038376	5.03e-13		-0.00243407	0.00243407	-0.00145832	0.00145832	0.00299	0.00179139	0.415603		-0.0208	0.0208	-0.0124722	0.0124722	0.0062	0.00371767	0.000733		0.000239	-0.000239	0.00014331	-0.000143	0.00673	0.00403548	0.972		-0.073	0.073	-0.0437726
21:25397195:T:C	21	25397195	T	C	0.83	intron_variant	LINC00158	LINC00158		0.580808	0.0047987	0.79583	0		-0.0469	0.0469	-0.0249145	0.0249145	0.0076	0.00403731	6.25e-10		-0.00179008	0.00179008	-0.000950724	0.000950724	0.00336413	0.00178671	0.594651		-0.0113	0.0113	-0.00600284	0.00600284	0.0072	0.00382482	0.115		0.0172	-0.0172	0.00913707	-0.00913707	0.00826	0.00438792	0.0371		-0.0577	0.0577	-0.0306517
21:25457465:C:T	21	25457465	C	T	0.0653	intergenic_variant	NA	NA		0.643953	0.000587019	0.917632	0.0127366		-0.0858	0.0858	-0.0299775	0.0299775	0.0122	0.00426253	1.68e-12		-0.000603953	0.000603953	-0.000211702	0.000211702	0.00509945	0.0017875	0.905723		-0.0211	0.0211	-0.00737208	0.00737208	0.0111	0.0038782	0.056		0.0358	-0.0358	0.0125081	-0.0125081	0.0132	0.00461192	0.00692		-0.0659	0.0659	-0.0230247
21:33380488:C:A	21	33380488	C	A	0.308	TF_binding_site_variant	NA	NA		0.152542	0.0205788	0.240441	0.0256976		0.0355	0.0355	0.0231778	0.0231778	0.006	0.00391737	3.63e-09		0.00571519	0.00571519	0.00372985	0.00372985	0.00273369	0.00178406	0.0365595		0.0007	0.0007	0.000457027	0.000457027	0.0057	0.0037215	0.897		-0.000266	-0.000266	-0.000174	-0.000174	0.00641	0.00418506	0.967		0.0351	0.0351	0.0229166
21:33658920:T:C	21	33658920	T	C	0.542	intron_variant	ITSN1	ITSN1		0.739069	0.0275228	0.527861	0.422596		0.0317	0.0317	0.0223361	0.0223361	0.0056	0.0039458	1.73e-08		0.00532435	0.00532435	0.0037529	0.0037529	0.00253528	0.00178701	0.0357199		0.0104	0.0104	0.00732792	0.00732792	0.0053	0.00373442	0.0502		-0.00655	-0.00655	-0.00461518	-0.00461518	0.006	0.00422765	0.275		0.00744	0.00744	0.00524228
21:42405613:G:C	21	42405613	G	C	0.296	intron_variant	UBASH3A	UBASH3A		0.987307	0.0104015	0.921001	2.84378e-05		0.0336	0.0336	0.0216913	0.0216913	0.0061	0.00393801	2.8e-08		-0.00125219	-0.00125219	-0.000807226	-0.000807226	0.00276877	0.00178489	0.651085		0.0229	0.0229	0.0147837	0.0147837	0.0058	0.00374434	6.99e-05		-0.0192	-0.0192	-0.0123951	-0.0123951	0.00642	0.0041446	0.00284		0.0897	0.0897	0.0579081
21:42431928:T:C	21	42431928	T	C	0.579	intron_variant	UBASH3A	UBASH3A		0.998054	0.000584011	0.196706	4.34962e-10		0.0408	0.0408	0.0284876	0.0284876	0.0057	0.00397988	8.38e-13		-0.0029444	-0.0029444	-0.00205661	-0.00205661	0.0025575	0.00178637	0.249617		0.0248	0.0248	0.017316	0.017316	0.0054	0.00377041	4.04e-06		-0.00145	-0.00145	-0.00101243	-0.00101243	0.00609	0.00425219	0.812		0.132	0.132	0.0921657
22:21862666:A:T	22	21862666	A	T	0.2	intron_variant	MAPK1	MAPK1		0.794252	0.00810667	0.529339	0.0183468		-0.0387	0.0387	-0.021892	0.021892	0.0069	0.00390323	1.86e-08		0.00635249	-0.00635249	0.00359938	-0.00359938	0.00314534	0.00178218	0.043419		-0.0141	0.0141	-0.00797616	0.00797616	0.0065	0.00367695	0.0305		0.00804	-0.00804	0.00454811	-0.00454811	0.00722	0.00408425	0.265		-0.0449	0.0449	-0.0253993
22:29579458:A:G	22	29579458	A	G	0.804	intron_variant	NIPSNAP1	THOC5		0.808599	0.0896936	0.464256	0.1		-0.0422	0.0422	-0.023691	0.023691	0.0069	0.00387365	8.35e-10		-0.0128084	0.0128084	-0.00717498	0.00717498	0.00317838	0.00178046	5.5811e-05		-0.0148	0.0148	-0.00830869	0.00830869	0.0066	0.00370523	0.0251		0.00703	-0.00703	0.00394663	-0.00394663	0.00726	0.00407575	0.333		-0.0287	0.0287	-0.0161121
22:30116269:G:A	22	30116269	G	A	0.523	intron_variant	HORMAD2	HORMAD2		0.101031	1.22989e-07	0.999698	4.97641e-09		-0.0722	0.0722	-0.0509991	0.0509991	0.0056	0.00395561	5.16e-38		-0.011604	0.011604	-0.0081942	0.0081942	0.00252549	0.00178338	4.33251e-06		-0.011	0.011	-0.00776994	0.00776994	0.0053	0.0037437	0.0386		0.0303	-0.0303	0.0214027	-0.0214027	0.00598	0.00422402	4.02e-07		-0.0755	0.0755	-0.05333
22:31146151:A:G	22	31146151	A	G	0.782	intergenic_variant	NA	PLA2G3		0.278798	0.995458	0	1		-0.0401	0.0401	-0.0234148	0.0234148	0.0066	0.00385381	1.67e-09		-0.0276987	0.0276987	-0.0161454	0.0161454	0.00307897	0.00179471	2.33938e-19		-0.0044	0.0044	-0.00256921	0.00256921	0.0064	0.00373703	0.487		-0.0127	0.0127	-0.00741567	0.00741567	0.00705	0.00411657	0.0713		0.0353	-0.0353	0.0206121
22:37187692:G:GC	22	37187692	G	GC	0.399	intron_variant	C1QTNF6	C1QTNF6		0	1.08584e-11	0.9	2.11791e-14		0.0908	0.0908	0.0628817	0.0628817	0.0057	0.00394742	1.32e-57		0.0126749	0.0126749	0.00876674	0.00876674	0.00257884	0.00178368	8.88035e-07		0.0122	0.0122	0.00844887	0.00844887	0.0054	0.00373966	0.0241		-0.0199	-0.0199	-0.0137813	-0.0137813	0.00605	0.00418981	0.00101		0.101	0.101	0.0699455
22:38700597:T:C	22	38700597	T	C	0.399	5_prime_UTR_variant	JOSD1	KDELR3		0.863868	0.00181063	0	0.0298011		0.0422	0.0422	0.0292248	0.0292248	0.0057	0.00394742	1.43e-13		0.00491688	0.00491688	0.00340314	0.00340314	0.00257651	0.00178329	0.0563469		0.0138	0.0138	0.00955692	0.00955692	0.0054	0.00373966	0.0105		0.00549	0.00549	0.00380199	0.00380199	0.0061	0.00422443	0.368		0.0278	0.0278	0.0192523
22:39351775:G:A	22	39351775	G	A	0.326	intron_variant	SYNGR1	SYNGR1		0.999999	0.000372941	0.688039	0.1		0.0444	0.0444	0.0294331	0.0294331	0.006	0.00397745	1.06e-13		-0.00308141	-0.00308141	-0.00203958	-0.00203958	0.00268917	0.00177996	0.251854		0.0423	0.0423	0.028041	0.028041	0.0056	0.00371229	6.5e-14		-0.0114	-0.0114	-0.00755716	-0.00755716	0.00641	0.00424924	0.0755		0.0224	0.0224	0.0148492
22:40339359:AT:A	22	40339359	AT	A	0.225	downstream_gene_variant	TNRC6B	SGSM3		0.390489	0.0178029	0.217943	0.00050032		-0.0427	0.0427	-0.0252165	0.0252165	0.0068	0.00401574	3.25e-10		-0.00828128	0.00828128	-0.00490275	0.00490275	0.0030122	0.00178331	0.00597324		-0.0072	0.0072	-0.00425196	0.00425196	0.0064	0.00377952	0.258		0.000477	-0.000477	0.000281693	-0.000282	0.00728	0.00429921	0.948		-0.0696	0.0696	-0.0411023
22:41428193:A:AAAT	22	41428193	A	AAAT	0.751	upstream_gene_variant	AL008582.1	C22orf46		0.334629	0.00103142	0.904378	1.80556e-05		0.0457	0.0457	0.027948	0.027948	0.0067	0.00409741	6.01e-12		-0.001035	-0.001035	-0.000633956	-0.000633956	0.00291181	0.00178354	0.722252		0.0071	0.0071	0.00434203	0.00434203	0.0062	0.00379163	0.251		-0.0191	-0.0191	-0.0116807	-0.0116807	0.00716	0.00437872	0.00753		0.0856	0.0856	0.052349
23:13002332:A:G	23	13002332	A	G	0.497	regulatory_region_variant	NA	NA		0.397082	0.00392138	0.404987	0.0120509		-0.0343	0.0343	-0.0242533	0.0242533	0.0051	0.00360618	1.39e-11		-0.000799763	0.000799763	-0.000565511	0.000565511	0.00213474	0.00150947	0.707926		-0.006	0.006	-0.00424256	0.00424256	0.0044	0.00311121	0.172		0.00486	-0.00486	0.00343648	-0.00343648	0.00488	0.00345062	0.319		-0.033	0.033	-0.0233341
23:154018741:A:G	23	154018741	A	G	0.853	missense_variant	IRAK1	IRAK1		0.997907	0.0111913	0.241516	0		-0.0441	0.0441	-0.0220845	0.0220845	0.0073	0.0036557	1.6e-09		-0.00271329	0.00271329	-0.00135511	0.00135511	0.00302858	0.00151258	0.370309		-0.0319	0.0319	-0.0159749	0.0159749	0.0063	0.00315492	3.43e-07		0.000921	-0.000921	0.00046122	-0.000461	0.00721	0.00361063	0.898		-0.0443	0.0443	-0.0221846
23:155548829:G:A	23	155548829	G	A	0.0265	intron_variant	TMLHE	NA		0.4	0.00556944	0.684578	0.1		-0.113	0.113	-0.0256675	0.0256675	0.0202	0.00458836	2.36e-08		-0.0070026	0.0070026	-0.00160891	0.00160891	0.00665651	0.00152939	0.292803		-0.021	0.021	-0.00477008	0.00477008	0.0154	0.00349805	0.173		0.035	-0.035	0.00795013	-0.00795013	0.0227	0.00515622	0.123		-0.076	0.076	-0.0172631
23:3694421:T:A	23	3694421	T	A	0.391	intron_variant	PRKX	NA		0.249602	1	0.166105	0.927916		0.0363	0.0363	0.0250506	0.0250506	0.0052	0.00358852	3.45e-12		0.0427497	0.0427497	0.0294805	0.0294805	0.00219326	0.00151249	1.29897e-84		0.0045	0.0045	0.00310545	0.00310545	0.0045	0.00310545	0.315		-0.000314	-0.000314	-0.000217	-0.000217	0.00502	0.0034643	0.95		-0.0113	-0.0113	-0.00779813
23:66072480:G:GTGTTTGTT	23	66072480	G	GTGTTTGTT	0.801	downstream_gene_variant	EIF4BP9	NA		0.306452	0.0150975	0.439718	0		-0.0386	0.0386	-0.0217944	0.0217944	0.0068	0.00383943	1.1e-08		-0.00310975	0.00310975	-0.00174723	0.00174723	0.00275734	0.00154923	0.259401		-0.0048	0.0048	-0.00271019	0.00271019	0.0058	0.00327481	0.411		0.00584	-0.00584	0.00329739	-0.00329739	0.00667	0.00376603	0.381		-0.06	0.06	-0.0338773
23:78993122:C:T	23	78993122	C	T	0.162	intergenic_variant	NA	NA		0.794681	0.000575881	0.503398	1.69199e-05		-0.0557	0.0557	-0.0290235	0.0290235	0.0073	0.0038038	2.2e-14		-0.0011502	0.0011502	-0.000600975	0.000600975	0.00288119	0.00150541	0.689738		-0.0156	0.0156	-0.00812866	0.00812866	0.0061	0.00317852	0.0108		0.0102	-0.0102	0.0053149	-0.0053149	0.0072	0.00375169	0.155		-0.0897	0.0897	-0.0467398
23:79185670:A:C	23	79185670	A	C	0.629	regulatory_region_variant	NA	GPR174		0	2.23554e-06	0.972626	1.26298e-11		-0.055	0.055	-0.0375742	0.0375742	0.0052	0.00355247	3.53e-26		0.00159533	-0.00159533	0.00108904	-0.00108904	0.00220578	0.00150576	0.469526		0	0	0	0	0.0045	0.00307425	0.994		0.0184	-0.0184	0.0125703	-0.0125703	0.005	0.00341584	0.000237		-0.107	0.107	-0.0730989
3:101852100:G:C	3	101852100	G	C	0.0146	missense_variant	NFKBIZ	NFKBIZ		0.980526	0.00723799	0.768707	0.470563		-0.179	0.179	-0.0303634	0.0303634	0.0307	0.00520758	5.67e-09		-0.0321367	0.0321367	-0.00549462	0.00549462	0.0109471	0.0018717	0.00332851		-0.0883	0.0883	-0.0149782	0.0149782	0.0261	0.00442729	0.000701		0.0658	-0.0658	0.0111615	-0.0111615	0.0371	0.0062932	0.076		-0.03	0.03	-0.00508884
3:105766711:T:C	3	105766711	T	C	0.602	intron_variant	CBLB	CBLB		0.465859	0.00747152	0.996353	0		0.0365	0.0365	0.0252666	0.0252666	0.0058	0.00401497	3.21e-10		0.00413561	0.00413561	0.00286244	0.00286244	0.00258241	0.0017874	0.109277		0.0072	0.0072	0.00498411	0.00498411	0.0055	0.0038073	0.187		-0.0303	-0.0303	-0.0209748	-0.0209748	0.00623	0.00431264	1.1e-06		0.0416	0.0416	0.0287971
3:106216385:TA:T	3	106216385	TA	T	0.166	intergenic_variant	NA	CBLB, ALCAM		0.0547023	6.06493e-06	0.446794	6.19735e-08		0.0775	0.0775	0.0407806	0.0407806	0.0071	0.00373603	1.83e-27		0.00880097	0.00880097	0.0046141	0.0046141	0.00341434	0.00179004	0.00994741		0.0082	0.0082	0.00431485	0.00431485	0.0069	0.00363079	0.239		-0.0131	-0.0131	-0.00689324	-0.00689324	0.00744	0.00391494	0.0792		0.101	0.101	0.0531464
3:108824113:G:A	3	108824113	G	A	0.323	intron_variant	TRAT1	TRAT1		0.1	9.52732e-06	0.943381	1.93897e-05		-0.0628	0.0628	-0.0415308	0.0415308	0.0061	0.00403404	1.51e-24		-0.00808515	0.00808515	-0.00535406	0.00535406	0.00270538	0.00179153	0.00280304		-0.0077	0.0077	-0.00509215	0.00509215	0.0057	0.00376952	0.178		0.0197	-0.0197	0.013028	-0.013028	0.00658	0.00435147	0.00281		-0.0592	0.0592	-0.03915
3:119510639:G:A	3	119510639	G	A	0.245	intron_variant	TIMMDC1	TIMMDC1		0.0163963	0.00206277	0.639054	0.221366		0.0503	0.0503	0.0305942	0.0305942	0.0067	0.00407518	4.32e-14		0.00779816	0.00779816	0.0047405	0.0047405	0.00294253	0.00178876	0.00804544		-0.0038	-0.0038	-0.00231129	-0.00231129	0.0063	0.00383188	0.541		-0.0118	-0.0118	-0.00717718	-0.00717718	0.00725	0.0044097	0.104		0.0162	0.0162	0.00985341
3:12056168:TG:T	3	12056168	TG	T	0.00216	intron_variant	SYN2	SYN2		0.418822	0.331051	0.394686	0.146381		-0.0781	0.0781	-0.00512771	0.00512771	0.0132	0.000866655	3.31e-09		-0.0209363	0.0209363	-0.0013948	0.0013948	0.0276395	0.00184138	0.448765		-0.0024	0.0024	-0.000158	0.000157574	0.016	0.00105049	0.879		-0.0198	0.0198	-0.00129998	0.00129998	0.0112	0.000735344	0.0775		-0.157	0.157	-0.0103079
3:122024312:C:A	3	122024312	C	A	0.0378	upstream_gene_variant	ILDR1	ILDR1		0.161156	0.0100758	0.972765	0.0100367		0.0828	0.0828	0.0223318	0.0223318	0.0133	0.00358711	4.37e-10		0.00404477	0.00404477	0.00108527	0.00108527	0.00666321	0.00178784	0.543831		0.0021	0.0021	0.000566386	0.000566386	0.0132	0.00356014	0.871		-0.0527	-0.0527	-0.0142136	-0.0142136	0.0137	0.003695	0.00012		0.102	0.102	0.0275102
3:12209924:G:A	3	12209924	G	A	0.771	intergenic_variant	NA	SYN2		0.900944	1	0.000117721	1		-0.0842	0.0842	-0.0500348	0.0500348	0.0066	0.00392197	8.3e-38		-0.0517548	0.0517548	-0.0305953	0.0305953	0.0030264	0.00178909	1.45512e-65		-0.0212	0.0212	-0.0125978	0.0125978	0.0063	0.0037437	0.000732		-0.0113	0.0113	-0.00671488	0.00671488	0.00698	0.00414778	0.106		0.00357	-0.00357	0.00212143
3:141899991:G:A	3	141899991	G	A	0.111	intron_variant	ATP1B3	ATP1B3		0.800089	0.0301361	0.127647	0.9		-0.0483	0.0483	-0.0214573	0.0214573	0.0085	0.00377612	1.35e-08		-0.00769992	0.00769992	-0.00341615	0.00341615	0.0040264	0.00178636	0.0558303		-0.018	0.018	-0.0079965	0.0079965	0.0082	0.00364285	0.0274		-0.00712	0.00712	-0.00316306	0.00316306	0.00879	0.00390496	0.418		0.02	-0.02	0.008885
3:149485791:T:TAAAAAC	3	149485791	T	TAAAAAC	0.337	intron_variant	TM4SF4	TM4SF4		0.059856	0.997579	0.0190604	0.1		-0.0433	0.0433	-0.0289451	0.0289451	0.0059	0.00394402	1.77e-13		-0.0268532	0.0268532	-0.0179697	0.0179697	0.00267632	0.00179095	1.08443e-23		-0.0003	0.0003	-0.000201	0.000200543	0.0056	0.00374347	0.954		-0.0101	0.0101	-0.00675162	0.00675162	0.00621	0.00415124	0.104		-0.0221	0.0221	-0.0147733
3:152243543:C:T	3	152243543	C	T	0.0212	upstream_gene_variant	MBNL1	MBNL1		0.164277	0.0184981	0.545259	0		0.127	0.127	0.0258722	0.0258722	0.0233	0.00474663	4.51e-08		0.0234217	0.0234217	0.00476009	0.00476009	0.00889331	0.00180743	0.00844773		0.0044	0.0044	0.00089636	0.00089636	0.0209	0.00425771	0.834		-0.0287	-0.0287	-0.00584671	-0.00584671	0.0303	0.00617266	0.345		0.103	0.103	0.020983
3:160653119:C:T	3	160653119	C	T	0.383	intergenic_variant	NA	ENSG00000248710		0.759751	0.0149203	0.133135	0		-0.035	0.035	-0.0240616	0.0240616	0.0058	0.00398736	1.64e-09		-0.00522522	0.00522522	-0.00359364	0.00359364	0.00259816	0.00178688	0.0443129		-0.0113	0.0113	-0.00776847	0.00776847	0.0055	0.00378111	0.0386		-0.00347	0.00347	-0.00238554	0.00238554	0.00621	0.00426922	0.576		-0.0417	0.0417	-0.0286677
3:169759718:A:G	3	169759718	A	G	0.283	downstream_gene_variant	RF00024	NA		0.323712	0.0130085	0.99907	2.95913e-05		0.0358	0.0358	0.0228061	0.0228061	0.0063	0.00401336	1.11e-08		0.00297254	0.00297254	0.00189322	0.00189322	0.00281212	0.00179105	0.290491		0.0046	0.0046	0.00293039	0.00293039	0.0059	0.00375854	0.437		-0.0399	-0.0399	-0.025418	-0.025418	0.00674	0.00429366	3.35e-09		0.0884	0.0884	0.0563145
3:18241082:G:A	3	18241082	G	A	0.284	intron_variant	TBC1D5	TBC1D5		0.0452397	0.0479425	0.8	0		-0.0385	0.0385	-0.0245523	0.0245523	0.0063	0.00401764	1.21e-09		-0.0100546	0.0100546	-0.00642468	0.00642468	0.00280806	0.00179429	0.000342791		0.0043	-0.0043	0.0027422	-0.0027422	0.0059	0.00376255	0.474		0.0151	-0.0151	0.00962959	-0.00962959	0.0068	0.0043365	0.0267		-0.0538	0.0538	-0.0343094
3:185812502:T:C	3	185812502	T	C	0.306	intron_variant	IGF2BP2	IGF2BP2		0.000632789	1	0.110338	0.999877		-0.0494	0.0494	-0.0321946	0.0321946	0.0061	0.00397544	3.54e-16		-0.0479952	0.0479952	-0.0313125	0.0313125	0.0027385	0.00178662	9.05524e-69		0.013	-0.013	0.00847225	-0.00847225	0.0057	0.00371476	0.0231		0.000558	-0.000558	0.000363655	-0.000364	0.00644	0.00419702	0.931		0.0495	-0.0495	0.0322597
3:18676563:C:G	3	18676563	C	G	0.668	intron_variant	SATB1-AS1	SATB1		1	0.00236683	0.271039	0.00091467		0.038	0.038	0.0253079	0.0253079	0.0061	0.00406258	3.28e-10		-0.00549834	-0.00549834	-0.00366421	-0.00366421	0.00267689	0.00178394	0.0399751		0.0202	0.0202	0.0134531	0.0134531	0.0057	0.00379618	0.000394		-0.00194	-0.00194	-0.00129203	-0.00129203	0.00652	0.0043423	0.766		0.0566	0.0566	0.0376954
3:188407204:AC:A	3	188407204	AC	A	0.386	intron_variant	LPP	LPP		0.793425	4.21116e-19	1	1.31675e-26		-0.115	0.115	-0.0791755	0.0791755	0.0057	0.00392435	2.13e-89		-0.0129339	0.0129339	-0.00891762	0.00891762	0.00258812	0.00178445	5.81112e-07		-0.0244	0.0244	-0.016799	0.016799	0.0054	0.0037178	6.86e-06		0.0772	-0.0772	0.0531508	-0.0531508	0.00605	0.00416532	3.12e-37		-0.151	0.151	-0.103961
3:191330673:C:T	3	191330673	C	T	0.272	intron_variant	CCDC50	CCDC50		0.264926	0.00415975	0.907551	0		0.0381	0.0381	0.0239767	0.0239767	0.0063	0.00396466	1.56e-09		-0.0025354	-0.0025354	-0.0015942	-0.0015942	0.00284313	0.00178769	0.372519		0.004	0.004	0.00251724	0.00251724	0.006	0.00377586	0.508		-0.0188	-0.0188	-0.011831	-0.011831	0.00677	0.00426043	0.00536		0.032	0.032	0.0201379
3:192899490:C:T	3	192899490	C	T	0.624	intron_variant	MB21D2	MB21D2		0.840361	0.000960899	0.1	0		0.0459	0.0459	0.0314423	0.0314423	0.0057	0.0039046	1.27e-15		0.00619827	0.00619827	0.00424892	0.00424892	0.00260428	0.00178524	0.0173113		0.0137	0.0137	0.00938473	0.00938473	0.0054	0.00369909	0.0115		0.00216	0.00216	0.00147964	0.00147964	0.00608	0.0041649	0.723		0.0459	0.0459	0.0314423
3:32310152:A:T	3	32310152	A	T	0.169	intron_variant	CMTM8	CMTM8, CMTM7		0.9	0.00174985	0.46407	0.000121777		0.0516	0.0516	0.0273469	0.0273469	0.0081	0.00429283	1.7e-10		-0.00022283	-0.00022283	-0.000117987	-0.000117987	0.00341264	0.00180698	0.947939		0.0206	0.0206	0.0109176	0.0109176	0.0075	0.00397484	0.00583		-0.00858	-0.00858	-0.00454722	-0.00454722	0.00914	0.00484401	0.348		0.0858	0.0858	0.0454722
3:36979158:T:C	3	36979158	T	C	0.371	downstream_gene_variant	PRADC1P1	MLH1		0.345026	0.00170817	0.170427	0.0174082		-0.0406	0.0406	-0.0277366	0.0277366	0.0057	0.00389405	1.56e-12		-0.00241385	0.00241385	-0.00165047	0.00165047	0.00261548	0.00178834	0.356053		-0.0065	0.0065	-0.00444059	0.00444059	0.0054	0.0036891	0.23		0.000504	-0.000504	0.000344316	-0.000344	0.00608	0.00415366	0.934		-0.0324	0.0324	-0.0221346
3:39362837:A:T	3	39362837	A	T	0.00456	downstream_gene_variant	EEF1A1P24	NA		0.818636	0.00931685	0.134626	0		0.236	0.236	0.0224862	0.0224862	0.0376	0.00358255	3.47e-10		0.010466	0.010466	0.000987686	0.000987686	0.0190904	0.00180158	0.583532		0.0868	0.0868	0.00827037	0.00827037	0.0379	0.00361114	0.0222		0.0213	0.0213	0.00202948	0.00202948	0.0392	0.003735	0.587		0.39	0.39	0.0371595
3:39372033:C:T	3	39372033	C	T	0.23	intergenic_variant	NA	NA		0.910933	0.00234196	0.0368495	0		0.0517	0.0517	0.0307691	0.0307691	0.0066	0.00392797	4.44e-15		0.00894092	0.00894092	0.00532073	0.00532073	0.00301676	0.00179527	0.00303914		0.0177	0.0177	0.0105341	0.0105341	0.0063	0.00374943	0.00497		0.00598	0.00598	0.00355898	0.00355898	0.00701	0.00417198	0.394		0.0282	0.0282	0.0167831
3:45875055:TA:T	3	45875055	TA	T	0.255	intron_variant	LZTFL1	LZTFL1		0.979356	0.00496163	0.501677	0		0.0497	0.0497	0.0306351	0.0306351	0.0067	0.00412989	1.04e-13		0.010228	0.010228	0.00629685	0.00629685	0.00290886	0.00179084	0.000437845		0.0216	0.0216	0.0133143	0.0133143	0.0062	0.00382169	0.000516		-0.00911	-0.00911	-0.00561541	-0.00561541	0.00734	0.00452438	0.215		0.0528	0.0528	0.032546
3:4984323:A:G	3	4984323	A	G	0.27	3_prime_UTR_variant	BHLHE40	BHLHE40		0.1	0.00596528	0.998606	0		0.0423	0.0423	0.0265582	0.0265582	0.0066	0.00414383	1.27e-10		0.00534504	0.00534504	0.00335537	0.00335537	0.00284699	0.00178721	0.0604575		-0.0006	-0.0006	-0.000377	-0.000377	0.0061	0.00382991	0.923		-0.0388	-0.0388	-0.0243607	-0.0243607	0.0073	0.00458333	1.08e-07		0.0321	0.0321	0.0201541
3:58197909:G:A	3	58197909	G	A	0.061	missense_variant	DNASE1L3	DNASE1L3		0.616564	0.00274701	0.451194	0.0107058		0.0747	0.0747	0.0252833	0.0252833	0.0111	0.00375695	1.7e-11		-0.000111168	-0.000111168	-3.73591e-05	-3.73591e-05	0.00534688	0.00179687	0.983412		0.0187	0.0187	0.00632928	0.00632928	0.0108	0.00365541	0.0837		-0.0121	-0.0121	-0.00409542	-0.00409542	0.0115	0.00389234	0.294		0.0756	0.0756	0.0255879
3:58274272:A:G	3	58274272	A	G	0.395	intron_variant	ABHD6	RPP14		0.9	0.0104173	0.7	0.818746		0.0354	0.0354	0.0244734	0.0244734	0.0057	0.00394063	6.41e-10		0.00446399	0.00446399	0.00308449	0.00308449	0.0025888	0.00178878	0.0846447		0.015	0.015	0.0103701	0.0103701	0.0054	0.00373323	0.00576		-0.0114	-0.0114	-0.00788127	-0.00788127	0.00611	0.00422408	0.0632		-0.00611	-0.00611	-0.00422408
3:71436486:T:TC	3	71436486	T	TC	0.824	intron_variant	FOXP1	FOXP1		0.1	0.0038701	1	0.234092		-0.0474	0.0474	-0.0255278	0.0255278	0.0073	0.0039315	6.41e-11		-0.00238828	0.00238828	-0.00128321	0.00128321	0.00332105	0.00178438	0.472059		0.0015	-0.0015	0.000807842	-0.000808	0.007	0.00376993	0.829		0.086	-0.086	0.0463163	-0.0463163	0.00786	0.00423309	7.55e-28		-0.0181	0.0181	-0.00974796
3:98743259:G:A	3	98743259	G	A	0.279	intron_variant	ST3GAL6	ST3GAL6		0.843705	0.000426155	0.999411	2.63905e-05		0.0459	0.0459	0.0291137	0.0291137	0.0063	0.003996	4.01e-13		-0.00382812	-0.00382812	-0.00242427	-0.00242427	0.00282809	0.00179097	0.175862		0.0147	0.0147	0.009324	0.009324	0.006	0.00380571	0.0138		-0.0383	-0.0383	-0.0242931	-0.0242931	0.00686	0.0043512	2.42e-08		0.0754	0.0754	0.0478251
4:102527974:A:G	4	102527974	A	G	0.0143	intron_variant	NFKB1	NFKB1		0.99557	0.0139185	0.66056	0.1		-0.139	0.139	-0.0233384	0.0233384	0.0218	0.00366026	1.69e-10		-0.0183214	0.0183214	-0.0030945	0.0030945	0.0107762	0.00182011	0.0890964		-0.0959	0.0959	-0.0161018	0.0161018	0.0215	0.00360989	7.93e-06		0.0372	-0.0372	0.00624595	-0.00624595	0.0216	0.00362668	0.0855		-0.0935	0.0935	-0.0156988
4:105282863:A:C	4	105282863	A	C	0.34	downstream_gene_variant	TET2	TET2		0.446754	0.00712534	0.0597779	0.973461		-0.0335	0.0335	-0.0224425	0.0224425	0.0059	0.00395256	1.08e-08		0.00295625	-0.00295625	0.0019818	-0.0019818	0.00266853	0.00178892	0.267939		-0.0063	0.0063	-0.00422053	0.00422053	0.0056	0.00375158	0.259		-0.0102	0.0102	-0.00683324	0.00683324	0.0062	0.00415354	0.099		0.0263	-0.0263	0.017619
4:10700346:T:G	4	10700346	T	G	0.554	downstream_gene_variant	AC084048.1	CLNK		0.394694	2.28831e-06	0	4.16097e-11		0.0652	0.0652	0.0458337	0.0458337	0.0057	0.00400693	8.28e-31		0.0103015	0.0103015	0.00724311	0.00724311	0.0025478	0.00179139	5.2706e-05		0.0124	0.0124	0.00871684	0.00871684	0.0053	0.00372574	0.0201		-0.00312	-0.00312	-0.00219327	-0.00219327	0.00603	0.00423891	0.605		0.1	0.1	0.0702971
4:108177007:C:A	4	108177007	C	A	0.494	intron_variant	LEF1-AS1	LEF1		0.10443	0.00895876	0.309215	1.50298e-05		-0.0349	0.0349	-0.0246763	0.0246763	0.0056	0.00395951	5.6e-10		-0.00402359	0.00402359	-0.00284491	0.00284491	0.00253094	0.00178952	0.11189		0.0002	-0.0002	0.000141411	-0.000141	0.0053	0.0037474	0.966		0.00261	-0.00261	0.00184542	-0.00184542	0.00601	0.00424941	0.664		-0.0802	0.0802	-0.0567059
4:108402225:A:C	4	108402225	A	C	0.253	intergenic_variant	NA	NA		0.725696	0.00566491	0.436526	0.107167		-0.0376	0.0376	-0.0231166	0.0231166	0.0063	0.00387325	2.4e-09		0.00200263	-0.00200263	0.00123252	-0.00123252	0.00290005	0.00178484	0.489848		-0.0117	0.0117	-0.00719319	0.00719319	0.006	0.00368881	0.0514		0.00563	-0.00563	0.00346134	-0.00346134	0.0066	0.0040577	0.394		-0.0241	0.0241	-0.0148167
4:122113805:A:G	4	122113805	A	G	0.0855	intergenic_variant	NA	NA		0.950902	0.00402381	0.511123	0.202712		0.0624	0.0624	0.024676	0.024676	0.0106	0.00419175	3.93e-09		-0.00244797	-0.00244797	-0.00096586	-0.00096586	0.00453189	0.00178808	0.589082		0.0303	0.0303	0.0119821	0.0119821	0.0099	0.00391494	0.0021		-0.0121	-0.0121	-0.00478493	-0.00478493	0.0119	0.00470584	0.309		0.028	0.028	0.0110726
4:122598164:C:T	4	122598164	C	T	0.156	intergenic_variant	NA	NA		0.999991	0.000405491	0.115271	0.30615		-0.0552	0.0552	-0.0283262	0.0283262	0.0071	0.0036434	1.03e-14		0.00555298	-0.00555298	0.00285271	-0.00285271	0.00347555	0.00178548	0.110104		-0.048	0.048	-0.0246314	0.0246314	0.007	0.00359209	6.32e-12		-0.000256	0.000256	-0.000131	0.000131368	0.00725	0.00372037	0.972		-0.0151	0.0151	-0.00774864
4:141618041:G:GCTAAACA	4	141618041	G	GCTAAACA	0.116	intergenic_variant	NA	NA		0.016086	0.023584	0.4	0.4		0.0465	0.0465	0.0210583	0.0210583	0.0085	0.00384936	3.69e-08		0.00491844	0.00491844	0.00222103	0.00222103	0.00396065	0.00178852	0.214301		-0.0197	-0.0197	-0.00892147	-0.00892147	0.0082	0.00371351	0.0158		-0.00383	-0.00383	-0.00173448	-0.00173448	0.00891	0.00403504	0.667		0.0137	0.0137	0.00620427
4:148737417:A:AT	4	148737417	A	AT	0.122	regulatory_region_variant	NA	NR3C2		6.80386e-08	1	4.16491e-05	0		-0.149	0.149	-0.068965	0.068965	0.0081	0.0037491	1.16e-75		-0.109306	0.109306	-0.0509271	0.0509271	0.00387661	0.00180616	6.5013e-175		-0.0001	0.0001	-4.63e-05	4.62852e-05	0.0077	0.00356396	0.988		0.0027	-0.0027	0.0012497	-0.0012497	0.00812	0.00375836	0.739		-0.047	0.047	-0.021754
4:150382166:G:A	4	150382166	G	A	0.655	intron_variant	LRBA	LRBA		0.59242	0.137209	0.946128	0		-0.0333	0.0333	-0.0223867	0.0223867	0.0059	0.00396641	1.28e-08		-0.010825	0.010825	-0.00727175	0.00727175	0.00266364	0.00178932	4.82403e-05		-0.0085	0.0085	-0.00571431	0.00571431	0.0056	0.00376473	0.128		0.0203	-0.0203	0.0136471	-0.0136471	0.00623	0.00418826	0.00116		-0.0544	0.0544	-0.0365716
4:186086720:A:G	4	186086720	A	G	0.368	3_prime_UTR_variant	TLR3	TLR3		0	1.80281e-08	0.222968	7.76848e-07		-0.0725	0.0725	-0.0494465	0.0494465	0.0058	0.00395572	1.59e-35		-0.00605281	0.00605281	-0.00413397	0.00413397	0.00261991	0.00178936	0.0208708		-0.0029	0.0029	-0.00197786	0.00197786	0.0055	0.00375111	0.597		0.00982	-0.00982	0.00669744	-0.00669744	0.0062	0.00422853	0.114		-0.0628	0.0628	-0.0428309
4:26102491:C:T	4	26102491	C	T	0.28	intron_variant	LINC02357	LINC02357		0.999934	1.95557e-06	0.219582	1.61783e-07		0.0672	0.0672	0.0426707	0.0426707	0.0061	0.00387338	7.38e-28		0.00689357	0.00689357	0.00437272	0.00437272	0.00281077	0.00178292	0.0141844		0.0322	0.0322	0.0204464	0.0204464	0.0058	0.00368289	3.67e-08		-0.0082	-0.0082	-0.00520684	-0.00520684	0.00655	0.00415912	0.211		0.0783	0.0783	0.049719
4:38675390:T:TC	4	38675390	T	TC	0.484	intron_variant	KLF3	KLF3		0.98715	0.0192615	0.937466	0.104602		-0.0318	0.0318	-0.0224745	0.0224745	0.0056	0.00395777	1.51e-08		-0.00406646	0.00406646	-0.00287402	0.00287402	0.00253124	0.00178898	0.108163		-0.0207	0.0207	-0.0146296	0.0146296	0.0053	0.00374575	9.63e-05		0.0188	-0.0188	0.0132868	-0.0132868	0.006	0.00424047	0.00176		-0.0219	0.0219	-0.0154777
4:40258109:G:A	4	40258109	G	A	0.435	intergenic_variant	NA	NA		0.9995	0.00744104	0.169467	0.15245		-0.0384	0.0384	-0.0269225	0.0269225	0.0057	0.00399631	2.1e-11		-0.00624018	0.00624018	-0.00437692	0.00437692	0.00257121	0.00180347	0.0152268		-0.0284	0.0284	-0.0199114	0.0199114	0.0054	0.00378597	1.48e-07		-0.000273	0.000273	-0.000191	0.000191402	0.00614	0.00430479	0.965		-0.0175	0.0175	-0.0122694
4:40317629:C:T	4	40317629	C	T	0.282	intron_variant	LINC02265	RHOH		0	0.000665432	0.29694	0.0125315		-0.0573	0.0573	-0.0364633	0.0364633	0.0062	0.00394542	1.57e-20		-0.0118986	0.0118986	-0.00758572	0.00758572	0.00282052	0.00179817	2.4585e-05		-0.0011	0.0011	-0.0007	0.000699994	0.0059	0.00375451	0.858		0.00731	-0.00731	0.00465178	-0.00465178	0.00649	0.00412997	0.26		-0.032	0.032	-0.0203635
4:55457212:C:T	4	55457212	C	T	0.375	intron_variant	CLOCK	CLOCK		0.66594	0.0195145	0.430906	0.398442		-0.0336	0.0336	-0.0230043	0.0230043	0.0058	0.00397099	8.26e-09		-0.00494268	0.00494268	-0.00338616	0.00338616	0.00260592	0.00178528	0.0578655		-0.0096	0.0096	-0.00657267	0.00657267	0.0055	0.00376559	0.0815		0.00483	-0.00483	0.00330687	-0.00330687	0.00626	0.00428593	0.44		-0.00854	0.00854	-0.00584694
4:86953856:GCA:G	4	86953856	GCA	G	0.15	intron_variant	AFF1	AFF1		0	0.00250513	0	0.0198862		0.0518	0.0518	0.0261577	0.0261577	0.0075	0.00378731	6.08e-12		0.001928	0.001928	0.000971954	0.000971954	0.00354995	0.00178962	0.587055		-0.0155	-0.0155	-0.00782712	-0.00782712	0.0073	0.00368632	0.0332		0.0266	0.0266	0.0134323	0.0134323	0.00789	0.00398425	0.000763		0.044	0.044	0.0222189
5:103260191:C:G	5	103260191	C	G	0.316	intron_variant	C5orf30	MACIR		0.99674	2.56031e-06	0.887132	0.455006		-0.0629	0.0629	-0.0413559	0.0413559	0.006	0.00394492	1.23e-25		-0.00471814	0.00471814	-0.00310624	0.00310624	0.00274192	0.00180517	0.0852982		-0.0243	0.0243	-0.0159769	0.0159769	0.0057	0.00374767	2.01e-05		0.0173	-0.0173	0.0113745	-0.0113745	0.0064	0.00420791	0.00697		-0.01	0.01	-0.00657486
5:10597747:T:C	5	10597747	T	C	0.404	intron_variant	ANKRD33B	ANKRD33B		0.878912	0.0151763	0.958566	0.8		-0.0352	0.0352	-0.0244271	0.0244271	0.0058	0.00402492	9.78e-10		-0.00560117	0.00560117	-0.00388939	0.00388939	0.00260984	0.00181224	0.0318588		-0.0138	0.0138	-0.00957652	0.00957652	0.0054	0.00374734	0.0111		0.0206	-0.0206	0.0142954	-0.0142954	0.00614	0.00426086	0.0008		0.00707	-0.00707	0.00490623
5:111230662:C:T	5	111230662	C	T	0.058	intron_variant	CAMK4	CAMK4		0.829316	0.00175301	0.864852	0		0.0815	0.0815	0.0269409	0.0269409	0.0116	0.00383453	2.29e-12		0.00210051	0.00210051	0.000692048	0.000692048	0.00553041	0.00182209	0.704086		0.0268	0.0268	0.00885909	0.00885909	0.0113	0.00373536	0.0171		-0.0307	-0.0307	-0.0101483	-0.0101483	0.0124	0.00409898	0.013		0.0598	0.0598	0.0197677
5:112116632:C:A	5	112116632	C	A	0.456	intergenic_variant	NA	NA		0.1	0.00313998	0.149402	0		0.0409	0.0409	0.0288085	0.0288085	0.0056	0.00394444	4.15e-13		0.0059797	0.0059797	0.00421162	0.00421162	0.00256633	0.00180752	0.019803		-0.0003	-0.0003	-0.000211	-0.000211	0.0053	0.00373313	0.952		-0.000146	-0.000146	-0.000103	-0.000103	0.00603	0.00424731	0.981		0.0423	0.0423	0.0297946
5:126732070:T:C	5	126732070	T	C	0.387	intergenic_variant	NA	NA		0.141531	0.0226045	0.680493	0.244255		-0.0329	0.0329	-0.0226619	0.0226619	0.0057	0.00392623	8.63e-09		-0.00509236	0.00509236	-0.00351002	0.00351002	0.00262245	0.00180758	0.0521579		0	0	0	0	0.0054	0.00371959	0.995		0.01	-0.01	0.00688812	-0.00688812	0.00609	0.00419486	0.101		-0.0142	0.0142	-0.00978113
5:134088103:T:C	5	134088103	T	C	0.749	intergenic_variant	NA	NA		0.1	5.53651e-08	0.250572	1.32963e-09		-0.0812	0.0812	-0.0497908	0.0497908	0.0069	0.00423099	6.73e-32		-0.00852078	0.00852078	-0.00521485	0.00521485	0.00295235	0.00180689	0.0039005		-0.0104	0.0104	-0.00637714	0.00637714	0.0064	0.00392439	0.102		0.011	-0.011	0.00674505	-0.00674505	0.0078	0.00478286	0.159		-0.0947	0.0947	-0.0580688
5:139474618:A:C	5	139474618	A	C	0.702	3_prime_UTR_variant	SMIM33	SMIM33		0.0181257	0.00102942	0.993749	0.689214		0.0453	0.0453	0.0293015	0.0293015	0.0062	0.00401036	3.11e-13		0.00288632	0.00288632	0.00187001	0.00187001	0.00278948	0.00180727	0.300802		-0.0039	-0.0039	-0.00252265	-0.00252265	0.0058	0.00375163	0.501		-0.0287	-0.0287	-0.0185641	-0.0185641	0.00667	0.00431437	1.72e-05		0.00135	0.00135	0.000873224
5:143413085:A:G	5	143413085	A	G	0.38	intron_variant	NR3C1	NR3C1		0.278739	0.00337115	0.1	0.409192		-0.0441	0.0441	-0.030272	0.030272	0.0058	0.00398135	2.03e-14		-0.00801314	0.00801314	-0.00550447	0.00550447	0.0026472	0.00181844	0.00246973		-0.0064	0.0064	-0.00439322	0.00439322	0.0055	0.00377542	0.244		-0.00315	0.00315	-0.00216229	0.00216229	0.00612	0.00420101	0.606		-0.00886	0.00886	-0.00608186
5:157186630:T:C	5	157186630	T	C	0.106	intron_variant	ITK	FAM71B		0.730954	0.00830029	0.9	0		0.059	0.059	0.0256855	0.0256855	0.0087	0.00378753	1.02e-11		0.00876795	0.00876795	0.00380617	0.00380617	0.00416382	0.00180751	0.0352265		0.0172	0.0172	0.00748799	0.00748799	0.0084	0.00365692	0.0402		-0.023	-0.023	-0.010013	-0.010013	0.00908	0.00395296	0.0112		0.0801	0.0801	0.0348714
5:35837132:G:A	5	35837132	G	A	0.396	intergenic_variant	NA	IL7R		0.999892	1.1028e-05	0.99858	5.23232e-05		-0.0552	0.0552	-0.0381786	0.0381786	0.0058	0.00401152	1.51e-21		-0.00272103	0.00272103	-0.00188347	0.00188347	0.00261249	0.00180834	0.297622		-0.0298	0.0298	-0.0206109	0.0206109	0.0055	0.00380403	4.62e-08		0.0291	-0.0291	0.0201268	-0.0201268	0.00619	0.00428126	2.62e-06		-0.055	0.055	-0.0380403
5:57282432:T:G	5	57282432	T	G	0.275	regulatory_region_variant	NA	GPBP1		0	0.0194232	0.968829	0.124146		-0.0375	0.0375	-0.02368	0.02368	0.0063	0.00397824	2.31e-09		-0.00620882	0.00620882	-0.00392788	0.00392788	0.00285158	0.00180399	0.0294557		0.0046	-0.0046	0.00290475	-0.00290475	0.0059	0.00372565	0.438		0.024	-0.024	0.0151552	-0.0151552	0.00668	0.0042182	0.000331		-0.0222	0.0222	-0.0140186
5:692915:A:G	5	692915	A	G	0.687	intron_variant	TPPP	TPPP, ZDHHC11B, CEP72		0.1	0.999933	0.217015	0.339134		-0.0478	0.0478	-0.0313468	0.0313468	0.0077	0.00504959	4.91e-10		-0.0327226	0.0327226	-0.0214261	0.0214261	0.00289408	0.00189499	1.21535e-29		-0.0007	0.0007	-0.000459	0.000459054	0.0067	0.0043938	0.916		-0.000624	0.000624	-0.000409	0.000409214	0.00973	0.00638085	0.949		-0.0121	0.0121	-0.00793507
5:72448837:T:G	5	72448837	T	G	0.67	intron_variant	ZNF366	ZNF366		0.9662	0.114613	0.451292	0.824889		0.0335	0.0335	0.0222769	0.0222769	0.006	0.00398989	2.87e-08		0.0102878	0.0102878	0.00685015	0.00685015	0.00271418	0.00180724	0.000150415		0.0191	0.0191	0.0127011	0.0127011	0.0057	0.00379039	0.000742		-0.00521	-0.00521	-0.00346455	-0.00346455	0.00649	0.00431573	0.422		-0.00848	-0.00848	-0.00563904
5:72697394:A:G	5	72697394	A	G	0.236	intron_variant	AC063979.2	TNPO1		0.1	0.00192485	0.409757	0.441604		0.0524	0.0524	0.0314665	0.0314665	0.0066	0.00396334	2.75e-15		0.00913609	0.00913609	0.00547503	0.00547503	0.00300715	0.00180211	0.00238056		0.0026	0.0026	0.00156132	0.00156132	0.0063	0.00378319	0.679		-0.00791	-0.00791	-0.00475001	-0.00475001	0.00715	0.00429362	0.269		0.00939	0.00939	0.00563876
5:77179060:A:G	5	77179060	A	G	0.106	intron_variant	AC022414.1	NA		0	1	0.442525	0.974262		-0.0775	0.0775	-0.0337395	0.0337395	0.0098	0.00426641	1.82e-15		-0.134253	0.134253	-0.0588734	0.0588734	0.00413782	0.00181454	6.28058e-231		0.0144	-0.0144	0.00626901	-0.00626901	0.0089	0.0038746	0.104		0.0126	-0.0126	0.00548539	-0.00548539	0.0107	0.00465823	0.24		0.0218	-0.0218	0.00949059
5:77239986:T:G	5	77239986	T	G	0.414	intron_variant	PDE8B	PDE8B		8.87217e-10	1	1.57475e-07	1		0.115	0.115	0.0801054	0.0801054	0.0057	0.00397044	9.8e-91		0.171167	0.171167	0.118979	0.118979	0.00260048	0.00180761	0		0	0	0	0	0.0054	0.00376147	0.993		0.00396	0.00396	0.00275841	0.00275841	0.00607	0.00422817	0.514		-0.0445	-0.0445	-0.0309973
6:107114666:TCCGGCCGCC:T	6	107114666	TCCGGCCGCC	T	0.414	intron_variant	BEND3	BEND3		0.621281	0.0973759	0	0.000354534		0.0421	0.0421	0.0293255	0.0293255	0.0057	0.00397044	1.91e-13		0.0144421	0.0144421	0.0100569	0.0100569	0.00259323	0.00180583	2.55947e-08		0.0101	0.0101	0.00703534	0.00703534	0.0054	0.00376147	0.061		0.0203	0.0203	0.0141403	0.0141403	0.00614	0.00427693	0.000956		0.0543	0.0543	0.0378237
6:107724925:T:G	6	107724925	T	G	0.266	intron_variant	SCML4	SCML4		0.998875	0.00190037	0.993723	0.1		0.0451	0.0451	0.0281826	0.0281826	0.0067	0.00418677	1.37e-11		0.00298708	0.00298708	0.00186517	0.00186517	0.00287901	0.00179769	0.299484		0.0299	0.0299	0.0186842	0.0186842	0.0062	0.00387432	1.19e-06		-0.0322	-0.0322	-0.0201215	-0.0201215	0.00743	0.00464294	1.43e-05		0.0279	0.0279	0.0174344
6:108941239:G:C	6	108941239	G	C	0.426	intron_variant	ARMC2	ARMC2		0.0280798	0.00677627	0.157648	0.1		-0.034	0.034	-0.0237769	0.0237769	0.0057	0.00398612	2.55e-09		-0.00106217	0.00106217	-0.00074309	0.00074309	0.00256633	0.00179539	0.678958		0.0068	-0.0068	0.00475537	-0.00475537	0.0054	0.00377633	0.206		-0.00255	0.00255	-0.00178327	0.00178327	0.00614	0.00429382	0.678		-0.0239	0.0239	-0.0167137
6:108989516:T:G	6	108989516	T	G	0.824	intron_variant	SESN1	SESN1		0.000147871	0.000588316	0.274439	1.1049e-05		-0.0595	0.0595	-0.0320444	0.0320444	0.0075	0.00403921	1.66e-15		-0.00660584	0.00660584	-0.00355357	0.00355357	0.0033412	0.00179738	0.0480319		0.0243	-0.0243	0.013087	-0.013087	0.0071	0.00382378	0.000612		0.00588	-0.00588	0.00316674	-0.00316674	0.00817	0.00440004	0.471		-0.0881	0.0881	-0.0474472
6:111777061:A:G	6	111777061	A	G	0.459	intron_variant	FYN	FYN		0.945218	0.050601	0.1	0		-0.0353	0.0353	-0.0248768	0.0248768	0.0056	0.00394646	3.3e-10		-0.00958352	0.00958352	-0.00675468	0.00675468	0.00254833	0.00179612	0.000169434		-0.0161	0.0161	-0.0113461	0.0113461	0.0053	0.00373505	0.00235		-0.00648	0.00648	-0.00456662	0.00456662	0.00598	0.00421426	0.278		-0.0399	0.0399	-0.0281185
6:132827664:A:G	6	132827664	A	G	0.0984	intergenic_variant	NA	SLC18B1		0.16761	0.00769444	0.90655	0.1		-0.0556	0.0556	-0.0234204	0.0234204	0.0099	0.00417018	1.66e-08		-0.000601877	0.000601877	-0.000254495	0.000254495	0.00424093	0.00179322	0.887143		-0.0016	0.0016	-0.000674	0.000673968	0.0091	0.0038332	0.864		0.0297	-0.0297	0.0125105	-0.0125105	0.0108	0.00454929	0.00583		-0.044	0.044	-0.0185341
6:135150478:T:C	6	135150478	T	C	0.219	intergenic_variant	NA	NA		0.0199184	0.00128189	0.708996	0.713326		0.049	0.049	0.0286588	0.0286588	0.0067	0.00391866	3.13e-13		0.00328019	0.00328019	0.00191421	0.00191421	0.00308211	0.00179862	0.287208		-0.0044	-0.0044	-0.00257345	-0.00257345	0.0064	0.0037432	0.493		-0.0132	-0.0132	-0.00772034	-0.00772034	0.00718	0.0041994	0.066		0.00033	0.00033	0.000193009
6:135815734:C:T	6	135815734	C	T	0.228	regulatory_region_variant	NA	NA		0.821219	0.00157009	0.783792	0.000211733		0.0483	0.0483	0.0286575	0.0286575	0.0064	0.00379727	4.88e-14		0.00455112	0.00455112	0.00269133	0.00269133	0.00307128	0.00181622	0.138385		0.0149	0.0149	0.00884051	0.00884051	0.0062	0.0036786	0.0159		-0.0144	-0.0144	-0.00854385	-0.00854385	0.00668	0.0039634	0.0308		0.066	0.066	0.0391593
6:137678425:GA:G	6	137678425	GA	G	0.209	intron_variant	AL356234.2	NA		0.999971	0.00371851	0	9.54955e-05		0.0451	0.0451	0.025933	0.025933	0.0067	0.00385258	2.14e-11		0.00321701	0.00321701	0.00184368	0.00184368	0.00312043	0.00178833	0.302563		0.0421	0.0421	0.024208	0.024208	0.0064	0.00368007	4.48e-11		0.0221	0.0221	0.0127078	0.0127078	0.00715	0.00411133	0.002		0.0783	0.0783	0.0450234
6:137829402:C:T	6	137829402	C	T	0.198	intron_variant	AL357060.1	NA		0.992006	0.00115024	0.205297	0.0111526		-0.0506	0.0506	-0.0285158	0.0285158	0.007	0.00394487	4.68e-13		-0.00233565	0.00233565	-0.00131873	0.00131873	0.00319366	0.00180317	0.464571		-0.0262	0.0262	-0.0147651	0.0147651	0.0066	0.00371945	7.3e-05		0.00228	-0.00228	0.0012849	-0.0012849	0.00739	0.00416466	0.758		-0.0421	0.0421	-0.0237256
6:142917587:T:A	6	142917587	T	A	0.186	intron_variant	HIVEP2	HIVEP2		0.817807	0.00772229	0.3	0.3		-0.0519	0.0519	-0.0285595	0.0285595	0.0075	0.0041271	4.66e-12		-0.0101398	0.0101398	-0.00558787	0.00558787	0.00325737	0.00179508	0.00185281		-0.0162	0.0162	-0.00891453	0.00891453	0.0069	0.00379693	0.0195		0.00322	-0.00322	0.0017719	-0.0017719	0.00818	0.00450129	0.693		-0.0149	0.0149	-0.00819917
6:148200156:C:T	6	148200156	C	T	0.337	intergenic_variant	NA	SASH1		0.000420665	0.000474139	0.000154536	0.479901		0.0761	0.0761	0.0508711	0.0508711	0.0058	0.00387717	4.15e-39		0.0236336	0.0236336	0.0157749	0.0157749	0.00268815	0.00179428	1.47197e-18		0.0015	0.0015	0.00100272	0.00100272	0.0056	0.00374347	0.787		0.0085	0.0085	0.00568206	0.00568206	0.00618	0.00413119	0.169		0.0113	0.0113	0.00755379
6:148316764:G:T	6	148316764	G	T	0.00305	intron_variant	SASH1	SASH1		0.1	0.0103087	0.156	0.783954		0.292	0.292	0.0227711	0.0227711	0.043	0.00335328	1.18e-11		0.0269172	0.0269172	0.00205697	0.00205697	0.0235865	0.00180244	0.253782		-0.0204	-0.0204	-0.00159086	-0.00159086	0.0444	0.00346246	0.646		0.00979	0.00979	0.000763457	0.000763457	0.0437	0.00340787	0.823		-0.0394	-0.0394	-0.00307254
6:159047533:G:A	6	159047533	G	A	0.581	intron_variant	AL035530.2	NA		0.139785	0.00150512	0.904635	0.000176167		0.0434	0.0434	0.0302831	0.0302831	0.0057	0.00397727	1.63e-14		0.00567756	0.00567756	0.00396521	0.00396521	0.00256375	0.00179052	0.0267904		0.0039	0.0039	0.00272129	0.00272129	0.0053	0.00369816	0.464		-0.0162	-0.0162	-0.0113038	-0.0113038	0.00602	0.00420055	0.00713		0.0566	0.0566	0.0394936
6:165625087:T:C	6	165625087	T	C	0.153	intron_variant	PDE10A	PDE10A		0.301618	1	0.743939	0.923648		-0.0506	0.0506	-0.0257604	0.0257604	0.0079	0.00402188	1.2e-10		-0.0710324	0.0710324	-0.0362467	0.0362467	0.00352426	0.00179837	2.42047e-90		-0.0068	0.0068	-0.00346188	0.00346188	0.0074	0.00376733	0.353		0.0159	-0.0159	0.00809468	-0.00809468	0.00837	0.00426116	0.0573		0.0171	-0.0171	0.0087056
6:165633546:A:G	6	165633546	A	G	0.262	intron_variant	PDE10A	PDE10A		3.01029e-06	1	0.000981084	0.999966		-0.0813	0.0813	-0.0505574	0.0505574	0.0063	0.00391773	2.87e-38		-0.103915	0.103915	-0.0647883	0.0647883	0.00287293	0.0017912	1.76604e-286		0.0086	-0.0086	0.00534801	-0.00534801	0.0059	0.00366898	0.145		-0.00397	0.00397	-0.00246879	0.00246879	0.0066	0.00410429	0.547		0.0301	-0.0301	0.018718
6:166929653:G:A	6	166929653	G	A	0.0579	missense_variant	RNASET2	RNASET2		0.0135062	0.0018233	0.992764	0.000227857		0.0928	0.0928	0.0306514	0.0306514	0.0115	0.0037984	6.25e-16		0.0150351	0.0150351	0.00492406	0.00492406	0.00552579	0.00180972	0.00651043		-0.0068	-0.0068	-0.00224601	-0.00224601	0.0112	0.00369931	0.542		-0.0514	-0.0514	-0.0169772	-0.0169772	0.0122	0.00402961	2.52e-05		0.111	0.111	0.0366628
6:166986024:A:G	6	166986024	A	G	0.372	intron_variant	Z94721.1	RNASET2		0.998913	6.80714e-10	1	6.5545e-11		-0.0847	0.0847	-0.0578962	0.0578962	0.0058	0.00396455	1.27e-47		-0.0123105	0.0123105	-0.00842944	0.00842944	0.00262192	0.00179532	2.66336e-06		-0.0267	0.0267	-0.0182506	0.0182506	0.0055	0.00375949	1.18e-06		0.0562	-0.0562	0.0384152	-0.0384152	0.00622	0.00425164	1.57e-19		-0.0864	0.0864	-0.0590582
6:168486653:C:T	6	168486653	C	T	0.323	intron_variant	SMOC2	SMOC2		0	1	0.6	0.999152		0.0355	0.0355	0.0234768	0.0234768	0.0062	0.00410017	1.1e-08		0.0385189	0.0385189	0.0254703	0.0254703	0.00272695	0.00180318	2.65399e-45		-0.0063	-0.0063	-0.00416631	-0.00416631	0.0058	0.00383565	0.275		-0.00855	-0.00855	-0.00565427	-0.00565427	0.00681	0.00450358	0.209		-0.0592	-0.0592	-0.03915
6:21881714:G:GCGC	6	21881714	G	GCGC	0.224	intron_variant	CASC15	CASC15		1	3.16886e-07	0.976161	2.23968e-06		0.0752	0.0752	0.0443392	0.0443392	0.007	0.00412732	6.43e-27		0.00357574	0.00357574	0.00210239	0.00210239	0.00304924	0.00179283	0.24093		0.0467	0.0467	0.0275351	0.0275351	0.0065	0.00383251	5.77e-13		-0.026	-0.026	-0.01533	-0.01533	0.00781	0.00460491	0.000885		0.0728	0.0728	0.0429241
6:22114901:A:C	6	22114901	A	C	0.43	intron_variant	CASC15	CASC15		0.1	0.00104636	0.999095	4.46642e-05		0.0418	0.0418	0.029266	0.029266	0.0057	0.00399081	2.64e-13		0.00276092	0.00276092	0.00193224	0.00193224	0.00256865	0.00179768	0.282441		0	0	0	0	0.0054	0.00378077	0.993		-0.033	-0.033	-0.0231047	-0.0231047	0.00617	0.00431988	9.1e-08		0.0654	0.0654	0.0457893
6:368019:T:A	6	368019	T	A	0.00431	intergenic_variant	NA	IRF4		0.977939	0.00020138	0.768538	0.000368319		-0.376	0.376	-0.034834	0.034834	0.0575	0.00532701	6.42e-11		0.00376138	-0.00376138	0.000357876	-0.000357876	0.0193637	0.00184236	0.845981		-0.156	0.156	-0.0144524	0.0144524	0.047	0.00435425	0.000904		0.123	-0.123	0.0113952	-0.0113952	0.0693	0.00642021	0.0763		-0.504	0.504	-0.0466924
6:408079:C:T	6	408079	C	T	0.474	3_prime_UTR_variant	IRF4	IRF4		0.974035	1.47026e-06	3.04798e-09	5.70594e-08		0.0586	0.0586	0.0413804	0.0413804	0.0056	0.00395444	9.49e-26		0.00280891	0.00280891	0.00198302	0.00198302	0.0025341	0.00178901	0.26767		0.0188	0.0188	0.0132756	0.0132756	0.0053	0.0037426	0.000359		0.0683	0.0683	0.0482301	0.0482301	0.00598	0.00422278	3.78e-30		0.0778	0.0778	0.0549385
6:43838872:G:A	6	43838872	G	A	0.679	intron_variant	AL157371.2	NA		3.80106e-06	1	0	1		0.0902	0.0902	0.0595537	0.0595537	0.0061	0.00402747	3.67e-50		0.088907	0.088907	0.0588067	0.0588067	0.00273024	0.00180589	1.33352e-232		-0.0016	-0.0016	-0.00105638	-0.00105638	0.0057	0.00376337	0.779		-0.00324	-0.00324	-0.00213918	-0.00213918	0.00644	0.00425195	0.615		-0.043	-0.043	-0.0283904
6:43938518:C:T	6	43938518	C	T	0.202	intergenic_variant	NA	SCIRT, LINC01512		0.000267607	1	0.0413528	1		-0.0598	0.0598	-0.0339542	0.0339542	0.0068	0.00386101	1.62e-18		-0.0831071	0.0831071	-0.0473345	0.0473345	0.00314797	0.00179296	1.36144e-153		0.015	-0.015	0.00851694	-0.00851694	0.0064	0.00363389	0.0196		-0.00254	0.00254	-0.0014422	0.0014422	0.00712	0.00404271	0.722		0.0893	-0.0893	0.0507042
6:7109200:C:T	6	7109200	C	T	0.485	intron_variant	RREB1	RREB1		0.555393	0.0166123	0.1	0		-0.0333	0.0333	-0.0235361	0.0235361	0.0056	0.00395802	3.17e-09		-0.00485409	0.00485409	-0.00343104	0.00343104	0.00254507	0.00179894	0.0564885		-0.0078	0.0078	-0.00551295	0.00551295	0.0053	0.00374598	0.139		-0.00611	0.00611	-0.00431848	0.00431848	0.00602	0.00425487	0.309		-0.0323	0.0323	-0.0228293
6:90279406:G:C	6	90279406	G	C	0.447	intron_variant	BACH2	BACH2		0.948319	2.79515e-14	0.999999	1.57884e-17		0.0953	0.0953	0.0670076	0.0670076	0.0056	0.00393749	1.36e-64		0.00959196	0.00959196	0.00673971	0.00673971	0.00254885	0.00179093	0.000167714		0.0226	0.0226	0.0158906	0.0158906	0.0053	0.00372655	1.96e-05		-0.0404	-0.0404	-0.0284062	-0.0284062	0.00601	0.00422577	1.78e-11		0.113	0.113	0.0794529
7:100804203:T:G	7	100804203	T	G	0.367	intron_variant	EPHB4	EPHB4		0.266493	0.265455	0.930825	0.296295		-0.035	0.035	-0.0238571	0.0238571	0.0058	0.00395346	1.79e-09		-0.0134888	0.0134888	-0.00920219	0.00920219	0.00261772	0.00178583	2.56496e-07		-0.0037	0.0037	-0.00252204	0.00252204	0.0055	0.00374897	0.5		0.0186	-0.0186	0.0126784	-0.0126784	0.00618	0.00421249	0.00267		-0.0121	0.0121	-0.00824775
7:127375029:G:A	7	127375029	G	A	0.0423	missense_variant	ZNF800	ZNF800		0.779082	0.960888	0.1	0.14798		0.0882	0.0882	0.0251055	0.0251055	0.0151	0.0042981	5.53e-09		0.0511432	0.0511432	0.0144849	0.0144849	0.00635036	0.00179857	8.04081e-16		0.0292	0.0292	0.00831156	0.00831156	0.014	0.003985	0.0375		0.0294	0.0294	0.00836849	0.00836849	0.0176	0.00500971	0.0946		0.0468	0.0468	0.0133213
7:128939988:A:G	7	128939988	A	G	0.439	intron_variant	IRF5	IRF5		1	5.79516e-06	0.841436	0		0.0523	0.0523	0.0367054	0.0367054	0.0056	0.00393022	1.63e-20		-0.00461938	-0.00461938	-0.00324001	-0.00324001	0.002548	0.00178716	0.0698409		0.0533	0.0533	0.0374073	0.0374073	0.0053	0.00371967	1.72e-23		-0.0146	-0.0146	-0.0102466	-0.0102466	0.00602	0.00422498	0.0155		0.0316	0.0316	0.0221777
7:129057976:T:TTG	7	129057976	T	TTG	0.249	upstream_gene_variant	TNPO3	TNPO3		0.999998	0.0314689	0.265997	0		0.0379	0.0379	0.0231779	0.0231779	0.0068	0.00415857	2.81e-08		0.00746037	0.00746037	0.00455162	0.00455162	0.00293556	0.001791	0.0110418		0.0504	0.0504	0.0308223	0.0308223	0.0063	0.00385279	1.29e-15		-0.000316	-0.000316	-0.000193	-0.000193	0.00757	0.00462946	0.967		0.05	0.05	0.0305777
7:139098477:C:G	7	139098477	C	G	0.245	intron_variant	ZC3HAV1	ZC3HAV1		0.98487	0.0233773	0.1	0		0.0393	0.0393	0.0239036	0.0239036	0.0066	0.00401435	2.23e-09		0.00744638	0.00744638	0.00452002	0.00452002	0.00294902	0.00179008	0.0115686		0.0233	0.0233	0.0141719	0.0141719	0.0062	0.00377106	0.000165		0.00798	0.00798	0.00485372	0.00485372	0.00707	0.00430022	0.259		0.0353	0.0353	0.0214707
7:139704867:A:C	7	139704867	A	C	0.215	intron_variant	HIPK2	HIPK2		0.957524	0.00131566	0.515017	2.44107e-05		-0.0471	0.0471	-0.0273647	0.0273647	0.0069	0.00400883	1.17e-11		0.000494348	-0.000494348	0.000287893	-0.000287893	0.00306769	0.00178653	0.871978		-0.0205	0.0205	-0.0119103	0.0119103	0.0065	0.00377644	0.00166		0.00899	-0.00899	0.0052231	-0.0052231	0.00743	0.00431676	0.226		-0.0899	0.0899	-0.052231
7:20418351:C:A	7	20418351	C	A	0.631	downstream_gene_variant	ITGB8	ITGB8		0.988501	0.00101749	0	0.0493174		-0.041	0.041	-0.0279786	0.0279786	0.0058	0.00395795	1.93e-12		5.28845e-05	-5.28845e-05	3.60567e-05	-3.60567e-05	0.00261927	0.00178582	0.983891		-0.0209	0.0209	-0.0142623	0.0142623	0.0055	0.00375323	0.000148		-0.0132	0.0132	-0.00900776	0.00900776	0.00624	0.00425821	0.0342		-0.0256	0.0256	-0.0174696
7:26110866:GCT:G	7	26110866	GCT	G	0.196	intergenic_variant	NA	NFE2L3		0.25031	0.00159405	0.8	0		-0.0462	0.0462	-0.0259366	0.0259366	0.007	0.00392979	4.7e-11		0.00653347	-0.00653347	0.00366567	-0.00366567	0.00318725	0.00178824	0.0403766		-0.0052	0.0052	-0.00291927	0.00291927	0.0067	0.00376137	0.434		0.0146	-0.0146	0.00819642	-0.00819642	0.00744	0.0041768	0.0492		-0.0634	0.0634	-0.0355926
7:26723364:C:G	7	26723364	C	G	0.739	intron_variant	SKAP2	SKAP2		0.711114	0.00186441	0.1	0.000984335		0.0466	0.0466	0.028943	0.028943	0.0062	0.00385078	7.27e-14		0.00538139	0.00538139	0.00334357	0.00334357	0.00288186	0.00179056	0.0618543		0.0124	0.0124	0.00770157	0.00770157	0.0059	0.00366446	0.0362		0.00327	0.00327	0.00203098	0.00203098	0.00651	0.00404332	0.616		0.0546	0.0546	0.0339117
7:2894752:A:G	7	2894752	A	G	0.233	intergenic_variant	NA	NA		0.99732	0.000106863	0.213201	0.016778		0.0532	0.0532	0.0318055	0.0318055	0.0065	0.00388601	4.04e-16		-0.00296962	-0.00296962	-0.00177249	-0.00177249	0.00301411	0.00179904	0.324507		0.0272	0.0272	0.0162615	0.0162615	0.0062	0.00370666	1.27e-05		-0.00405	-0.00405	-0.00242128	-0.00242128	0.00692	0.00413711	0.559		0.0349	0.0349	0.0208649
7:37342861:T:G	7	37342861	T	G	0.101	intron_variant	ELMO1	ELMO1		0.999997	0.00302007	0.199725	0.107605		0.0611	0.0611	0.0260373	0.0260373	0.0093	0.00396313	4.17e-11		0.00245714	0.00245714	0.00104512	0.00104512	0.00418772	0.0017812	0.557372		0.0646	0.0646	0.0275288	0.0275288	0.0087	0.00370745	1.07e-13		-0.000654	-0.000654	-0.000279	-0.000279	0.00992	0.00422734	0.947		0.0333	0.0333	0.0141906
7:37383868:T:A	7	37383868	T	A	0.428	intron_variant	ELMO1	ELMO1		0.950385	0.00650858	0.300059	0.211858		-0.0343	0.0343	-0.024001	0.024001	0.0057	0.0039885	1.85e-09		-0.0013189	0.0013189	-0.000922652	0.000922652	0.00255517	0.0017875	0.605737		-0.0167	0.0167	-0.0116856	0.0116856	0.0054	0.00377858	0.00193		0.0021	-0.0021	0.00146945	-0.00146945	0.00612	0.00428239	0.732		-0.0152	0.0152	-0.010636
7:44977336:G:A	7	44977336	G	A	0.336	intron_variant	MYO1G	MYO1G		0.839961	0.0382917	0.0325535	0.000693299		0.0354	0.0354	0.0236468	0.0236468	0.0062	0.00414153	8.71e-09		0.00798517	0.00798517	0.00533162	0.00533162	0.0026805	0.00178975	0.00289208		0.0135	0.0135	0.00901784	0.00901784	0.0058	0.00387433	0.0188		0.0153	0.0153	0.0102202	0.0102202	0.00674	0.00450224	0.0229		0.0617	0.0617	0.0412149
7:46694687:G:C	7	46694687	G	C	0.827	intron_variant	AC011294.1	NA		0.204469	0.875131	0.134056	0.144919		0.039	0.039	0.020862	0.020862	0.007	0.00374446	2.81e-08		0.0223644	0.0223644	0.0119879	0.0119879	0.0033345	0.00178737	1.98747e-11		0.0013	0.0013	0.000695399	0.000695399	0.0068	0.00363747	0.848		0.00594	0.00594	0.00317744	0.00317744	0.00723	0.00386749	0.412		0.0254	0.0254	0.013587
7:4745498:T:G	7	4745498	T	G	0.704	intron_variant	FOXK1	FOXK1		0.879307	0.00174799	0.7	0.1		-0.0452	0.0452	-0.02918	0.02918	0.0061	0.00393801	8.26e-14		-0.00503588	0.00503588	-0.00324764	0.00324764	0.00282749	0.00182345	0.0749066		-0.0152	0.0152	-0.00981275	0.00981275	0.0058	0.00374434	0.00885		0.0125	-0.0125	0.0080697	-0.0080697	0.00636	0.00410586	0.0497		-0.0243	0.0243	-0.0156875
7:5753939:G:C	7	5753939	G	C	0.13	intron_variant	RNF216	RNF216		0.000132568	0.00300638	0.447464	8.94972e-07		-0.0578	0.0578	-0.02749	0.02749	0.009	0.00428044	1.58e-10		-0.00463562	0.00463562	-0.00221255	0.00221255	0.00375689	0.00179314	0.217241		0.0462	-0.0462	0.0219729	-0.0219729	0.0081	0.0038524	1.34e-08		0.00914	-0.00914	0.00434703	-0.00434703	0.01	0.00475605	0.362		-0.146	0.146	-0.0694383
7:6395481:A:G	7	6395481	A	G	0.407	intron_variant	RAC1	RAC1		0	0.117145	0.0188407	0.844132		0.0328	0.0328	0.0227884	0.0227884	0.0057	0.00396017	7.36e-09		0.0103267	0.0103267	0.00716922	0.00716922	0.00257921	0.00179059	6.23304e-05		-0.0159	-0.0159	-0.0110468	-0.0110468	0.0054	0.00375174	0.00322		0.0181	0.0181	0.0125753	0.0125753	0.00604	0.0041964	0.00275		-0.00877	-0.00877	-0.00609311
7:74606017:G:A	7	74606017	G	A	0.0283	upstream_gene_variant	AC211433.2	NA		0.999982	0.00511302	0.452647	0.433208		0.105	0.105	0.0246243	0.0246243	0.0188	0.00440892	2.12e-08		-0.00204578	-0.00204578	-0.000473897	-0.000473897	0.00774821	0.00179484	0.791755		0.114	0.114	0.0267349	0.0267349	0.0167	0.00391643	1.15e-11		-0.0162	-0.0162	-0.00379918	-0.00379918	0.0221	0.00518283	0.464		0.0223	0.0223	0.00522973
7:77538960:A:G	7	77538960	A	G	0.297	intron_variant	PTPN12	PTPN12		0	0.105199	0.7	0.00025811		0.0422	0.0422	0.0272699	0.0272699	0.0061	0.00394186	4.6e-12		0.014263	0.014263	0.00920224	0.00920224	0.00277099	0.00178779	2.64338e-07		-0.0016	-0.0016	-0.00103393	-0.00103393	0.0058	0.00374799	0.79		-0.012	-0.012	-0.00775447	-0.00775447	0.00651	0.0042068	0.0649		0.0627	0.0627	0.0405171
7:80372340:A:G	7	80372340	A	G	0.08	intron_variant	CD36	CD36		0.145956	0.610665	0.1	0.8		0.0539	0.0539	0.0206796	0.0206796	0.0097	0.00372157	3.11e-08		0.0263254	0.0263254	0.0100509	0.0100509	0.0046661	0.00178149	1.68248e-08		-0.0016	-0.0016	-0.000614	-0.000614	0.0095	0.00364483	0.87		0.0131	0.0131	0.00502603	0.00502603	0.0102	0.0039134	0.201		-0.0168	-0.0168	-0.0064456
7:92595474:A:G	7	92595474	A	G	0.00193	regulatory_region_variant	NA	NA		0.304272	0.0226043	0.257353	0.517886		0.299	0.299	0.0185586	0.0185586	0.0506	0.00314069	3.48e-09		-0.00577493	-0.00577493	-0.000351867	-0.000351867	0.0297518	0.00181278	0.846095		0.0289	0.0289	0.00179379	0.00179379	0.0528	0.00327724	0.584		-0.00276	-0.00276	-0.000171	-0.000171	0.0482	0.00299172	0.954		0.0408	0.0408	0.00253241
8:100317981:A:C	8	100317981	A	C	0.428	intron_variant	RNF19A	RNF19A		0.884748	0.0123213	0.970691	0		0.0338	0.0338	0.0236511	0.0236511	0.0056	0.00391853	2.09e-09		0.00396229	0.00396229	0.00277158	0.00277158	0.00255943	0.00179029	0.121595		0.0139	0.0139	0.00972635	0.00972635	0.0054	0.00377858	0.00944		-0.0219	-0.0219	-0.0153242	-0.0153242	0.00602	0.00421242	0.000275		0.0396	0.0396	0.0277096
8:100409029:GC:G	8	100409029	GC	G	0.0384	intron_variant	AP003472.1	NA		0.185376	0.00907815	0.1	0.15138		-0.0826	0.0826	-0.022447	0.022447	0.0146	0.00396763	1.73e-08		0.000352706	-0.000352706	9.64113e-05	-9.64113e-05	0.00655553	0.00179194	0.957092		-0.003	0.003	-0.000815	0.000815266	0.0137	0.00372305	0.828		-0.0287	0.0287	-0.00779937	0.00779937	0.0156	0.00423938	0.0648		-0.0483	0.0483	-0.0131258
8:11582510:G:A	8	11582510	G	A	0.452	downstream_gene_variant	LINC00208	CTSB		0	0.135946	0.448446	0.695004		0.0494	0.0494	0.0347697	0.0347697	0.0057	0.00401189	2.38e-18		0.0183688	0.0183688	0.0129191	0.0129191	0.00257541	0.00181133	9.86507e-13		-0.0028	-0.0028	-0.00197075	-0.00197075	0.0054	0.00380074	0.6		-0.00822	-0.00822	-0.00578557	-0.00578557	0.00602	0.00423712	0.172		0.00291	0.00291	0.00204818
8:118939661:A:C	8	118939661	A	C	0.409	intron_variant	TNFRSF11B	TNFRSF11B		0.925428	0.000359047	0.7	0		-0.0467	0.0467	-0.0324704	0.0324704	0.0057	0.00396319	4.4e-16		-0.00441887	0.00441887	-0.00307384	0.00307384	0.00257276	0.00178966	0.0858756		-0.0158	0.0158	-0.0109857	0.0109857	0.0054	0.0037546	0.0034		0.0114	-0.0114	0.00792639	-0.00792639	0.00616	0.00428303	0.0633		-0.0429	0.0429	-0.0298282
8:119850527:T:TA	8	119850527	T	TA	0.313	intron_variant	DSCC1	DSCC1		0.102929	0.0197005	0.199365	0.644407		0.0348	0.0348	0.0228215	0.0228215	0.0063	0.00413148	2.64e-08		0.00467301	0.00467301	0.00306433	0.00306433	0.00273367	0.00179261	0.0873715		-0.0018	-0.0018	-0.00118042	-0.00118042	0.0058	0.00380359	0.756		0.0021	0.0021	0.00137716	0.00137716	0.00685	0.00449217	0.759		0.000161	0.000161	0.000105582
8:127181049:G:A	8	127181049	G	A	0.317	intron_variant	CASC19	CASC19		0	1.7881e-06	0.0140937	5.136e-11		-0.0711	0.0711	-0.0467869	0.0467869	0.006	0.00394826	1.17e-32		-0.0119253	0.0119253	-0.00785551	0.00785551	0.00271887	0.00179099	1.15388e-05		-0.002	0.002	-0.00131609	0.00131609	0.0057	0.00375085	0.722		0.00115	-0.00115	0.000756751	-0.000757	0.00631	0.00415226	0.855		-0.105	0.105	-0.0690946
8:127990983:C:A	8	127990983	C	A	0.308	intron_variant	PVT1	PVT1		0.699531	0.228078	0.980583	0		0.0432	0.0432	0.0282051	0.0282051	0.0062	0.00404795	2.69e-12		0.0164976	0.0164976	0.0107528	0.0107528	0.0027426	0.00178758	1.79523e-09		0.0116	0.0116	0.00757358	0.00757358	0.0058	0.00378679	0.0458		-0.0247	-0.0247	-0.0161265	-0.0161265	0.0067	0.0043744	0.000229		0.0514	0.0514	0.0335588
8:128144770:A:G	8	128144770	A	G	0.371	intergenic_variant	NA	NA		0.416415	0.000334752	0.0182904	0.88915		-0.0462	0.0462	-0.0315623	0.0315623	0.0058	0.00396237	9.41e-16		-0.00263277	0.00263277	-0.00179941	0.00179941	0.00261613	0.00178804	0.314244		-0.0086	0.0086	-0.00587524	0.00587524	0.0055	0.00375742	0.117		-0.0078	0.0078	-0.00532871	0.00532871	0.00611	0.00417415	0.202		0.00549	-0.00549	0.00375059
8:128589526:G:A	8	128589526	G	A	0.178	regulatory_region_variant	NA	NA		0.965586	0.00057415	0.101654	0		0.0555	0.0555	0.030023	0.030023	0.0076	0.00411126	2.74e-13		0.0013875	0.0013875	0.000748378	0.000748378	0.003341	0.00180204	0.677927		0.023	0.023	0.012442	0.012442	0.0071	0.00384078	0.00123		0.00238	0.00238	0.00128747	0.00128747	0.00834	0.00451156	0.775		0.0448	0.0448	0.0242348
8:132887335:C:T	8	132887335	C	T	0.00145	stop_gained	TG	TG		0	0.971487	0.464167	0.966891		0.829	0.829	0.0446106	0.0446106	0.0872	0.00469246	2.01e-21		0.412113	0.412113	0.021016	0.021016	0.0406813	0.00207457	4.05509e-24		0.0147	0.0147	0.000791045	0.000791045	0.0942	0.00506915	0.876		-0.14	-0.14	-0.00753376	-0.00753376	0.135	0.0072647	0.3		-0.164	-0.164	-0.00882527
8:132905343:G:A	8	132905343	G	A	0.65	intron_variant	TG	TG		4.05799e-05	0.99964	0	0.943537		-0.0648	0.0648	-0.04371	0.04371	0.0058	0.00391231	9.93e-29		-0.0347051	0.0347051	-0.0233719	0.0233719	0.00266268	0.00179316	7.85055e-39		0.0089	-0.0089	0.00600338	-0.00600338	0.0056	0.00377741	0.107		-0.00595	0.00595	-0.00401349	0.00401349	0.0062	0.00418213	0.337		0.00291	-0.00291	0.0019629
8:139988205:C:T	8	139988205	C	T	0.0337	intron_variant	TRAPPC9	TRAPPC9		0.220413	0.0040984	0.1	0.157341		-0.101	0.101	-0.0257755	0.0257755	0.0183	0.00467022	3.66e-08		0.00144163	-0.00144163	0.000372324	-0.000372324	0.00698671	0.00180443	0.836526		-0.0083	0.0083	-0.00211819	0.00211819	0.0159	0.00405773	0.603		-0.0304	0.0304	-0.00775817	0.00775817	0.0214	0.00546135	0.155		-0.0509	0.0509	-0.0129898
8:140587112:A:G	8	140587112	A	G	0.773	intron_variant	AGO2	AGO2		0.586329	4.43523e-06	0	0		-0.0682	0.0682	-0.0404019	0.0404019	0.0068	0.00402834	1.39e-23		-0.00470142	0.00470142	-0.00277397	0.00277397	0.00303393	0.0017901	0.121234		-0.0147	0.0147	-0.00870833	0.00870833	0.0064	0.00379138	0.0223		-0.00744	0.00744	-0.00440748	0.00440748	0.00743	0.00440156	0.316		-0.0295	0.0295	-0.0174759
8:141190368:G:A	8	141190368	G	A	0.278	synonymous_variant	DENND3	DENND3		0.159875	0.0443239	0.1	0.315671		-0.0384	0.0384	-0.0243297	0.0243297	0.0063	0.0039916	1.16e-09		-0.00970669	0.00970669	-0.00615727	0.00615727	0.00282878	0.00179439	0.000600454		-0.0016	0.0016	-0.00101374	0.00101374	0.0059	0.00373816	0.785		-0.0097	0.0097	-0.00614579	0.00614579	0.00673	0.00426404	0.15		-0.0123	0.0123	-0.00779311
8:23512505:C:T	8	23512505	C	T	0.159	intergenic_variant	NA	NA		0.145217	0.561269	0.277658	0.880556		-0.0469	0.0469	-0.0242541	0.0242541	0.0073	0.00377515	1.19e-10		-0.0213356	0.0213356	-0.0110421	0.0110421	0.0034738	0.00179784	8.15624e-10		-0.0017	0.0017	-0.000879	0.000879145	0.007	0.00362001	0.811		0.00292	-0.00292	0.00151006	-0.00151006	0.0075	0.00387858	0.697		0.0128	-0.0128	0.00661944
8:30325413:A:G	8	30325413	A	G	0.2	regulatory_region_variant	NA	NA		0.73068	0.0211315	0.252313	0.8		-0.0386	0.0386	-0.0218355	0.0218355	0.007	0.0039598	3.2e-08		-0.00446507	0.00446507	-0.00252823	0.00252823	0.00315944	0.00178895	0.157583		-0.0127	0.0127	-0.0071842	0.0071842	0.0066	0.00373352	0.0543		-9.64e-05	9.64e-05	-5.45e-05	5.45321e-05	0.00738	0.00417476	0.99		0.00746	-0.00746	0.00422001
8:32446867:T:G	8	32446867	T	G	0.445	intron_variant	NRG1	NRG1		0.322618	0.99378	0.7	0.999654		0.0307	0.0307	0.0215764	0.0215764	0.0056	0.00393577	4.81e-08		0.0220009	0.0220009	0.0154616	0.0154616	0.00254771	0.00179046	5.84386e-18		0.0037	0.0037	0.00260042	0.00260042	0.0053	0.00372492	0.493		-0.0101	-0.0101	-0.00709844	-0.00709844	0.00601	0.00422392	0.0943		-0.0687	-0.0687	-0.0482834
8:32549031:G:A	8	32549031	G	A	0.25	intron_variant	NRG1	NRG1		0.0101998	1	0.204463	1		-0.0541	0.0541	-0.0331293	0.0331293	0.0066	0.00404166	3.64e-16		-0.0583853	0.0583853	-0.0358403	0.0358403	0.00291463	0.00178917	2.90938e-89		0.0032	-0.0032	0.00195959	-0.00195959	0.0062	0.00379671	0.605		0.00394	-0.00394	0.00241275	-0.00241275	0.00715	0.00437846	0.581		0.124	-0.124	0.0759342
8:60473974:T:C	8	60473974	T	C	0.405	intron_variant	LINC01301	RAB2A		0.964444	1.97809e-05	0.1	0		0.05	0.05	0.0347113	0.0347113	0.0057	0.00395709	2.3e-18		-0.00461702	-0.00461702	-0.00320545	-0.00320545	0.00257233	0.00178588	0.0726742		0.0178	0.0178	0.0123572	0.0123572	0.0054	0.00374882	0.00101		-0.000906	-0.000906	-0.000629	-0.000629	0.00614	0.00426255	0.883		0.0238	0.0238	0.0165226
8:60842154:C:T	8	60842154	C	T	0.0779	intron_variant	CHD7	CHD7		0.341525	0.0074104	0.464266	0.429498		-0.068	0.068	-0.025774	0.025774	0.0121	0.00458625	1.87e-08		-0.00642492	0.00642492	-0.00243327	0.00243327	0.00475417	0.00180052	0.176558		-0.0099	0.0099	-0.00375239	0.00375239	0.0106	0.00401771	0.352		0.0111	-0.0111	0.00420723	-0.00420723	0.014	0.00530641	0.43		-0.0143	0.0143	-0.00542012
8:8462453:G:C	8	8462453	G	C	0.501	upstream_gene_variant	AC103957.2	PRAG1		9.52814e-05	0.0244285	0	0.99264		-0.0753	0.0753	-0.053245	0.053245	0.0056	0.00395979	7.17e-41		-0.0277454	0.0277454	-0.0196179	0.0196179	0.00254309	0.00179814	1.0311e-27		-0.0001	0.0001	-7.07e-05	7.07105e-05	0.0053	0.00374766	0.986		0.00154	-0.00154	0.00108894	-0.00108894	0.00599	0.00423556	0.797		0.00596	-0.00596	0.00421435
8:9459499:C:T	8	9459499	C	T	0.0304	downstream_gene_variant	AC021242.1	NA		0	0.066605	0.506284	0.969783		-0.108	0.108	-0.0262224	0.0262224	0.0168	0.00407903	1.55e-10		-0.0325197	0.0325197	-0.00789556	0.00789556	0.00742216	0.00180205	1.17899e-05		0.0138	-0.0138	0.00335063	-0.00335063	0.0155	0.0037634	0.374		0.0203	-0.0203	0.00492883	-0.00492883	0.0177	0.00429755	0.251		0.0544	-0.0544	0.0132083
9:107841065:G:C	9	107841065	G	C	0.145	regulatory_region_variant	NA	NA		0.0183486	0.000538495	0.736486	3.05591e-05		0.0619	0.0619	0.0308228	0.0308228	0.0087	0.00433213	1.27e-12		0.00215352	0.00215352	0.00106914	0.00106914	0.00360741	0.00179094	0.550527		-0.0049	-0.0049	-0.00243993	-0.00243993	0.008	0.00398357	0.539		-0.0181	-0.0181	-0.00901282	-0.00901282	0.0101	0.00502925	0.0734		0.0938	0.0938	0.0467073
9:107875268:C:T	9	107875268	C	T	0.117	intergenic_variant	NA	NA		0.107633	0.00413117	0.602665	0		-0.0532	0.0532	-0.0241824	0.0241824	0.0083	0.00377282	1.25e-10		0.000591183	-0.000591183	0.000268591	-0.000268591	0.0039753	0.00180609	0.881779		0.0001	-0.0001	4.54557e-05	-4.55e-05	0.008	0.00363645	0.991		0.0126	-0.0126	0.00572742	-0.00572742	0.00845	0.00384101	0.138		-0.0753	0.0753	-0.0342281
9:114760300:C:A	9	114760300	C	A	0.405	intergenic_variant	NA	NA		0.775894	0.00903112	0.636861	0.0228404		0.0354	0.0354	0.0245756	0.0245756	0.0058	0.00402651	7.01e-10		0.00383749	0.00383749	0.00266351	0.00266351	0.00258493	0.00179414	0.13766		0.0115	0.0115	0.0079836	0.0079836	0.0054	0.00374882	0.0338		-0.00929	-0.00929	-0.00644936	-0.00644936	0.00618	0.00429032	0.133		0.0328	0.0328	0.0227706
9:124267351:A:G	9	124267351	A	G	0.402	intron_variant	NEK6	PSMB7		0.455557	0.0996144	0.472727	0		0.0809	0.0809	0.0560954	0.0560954	0.0057	0.00395233	9.95e-46		0.0314334	0.0314334	0.0217698	0.0217698	0.00259077	0.00179429	7.07457e-34		0.016	0.016	0.0110943	0.0110943	0.0054	0.00374431	0.00306		-0.0141	-0.0141	-0.00977682	-0.00977682	0.00611	0.00423662	0.0208		0.0229	0.0229	0.0158787
9:125354538:A:G	9	125354538	A	G	0.508	intron_variant	GAPVD1	GAPVD1		0.1	0.327721	0.739478	0.1		-0.0345	0.0345	-0.0243921	0.0243921	0.0056	0.00395929	6.3e-10		-0.0139047	0.0139047	-0.00983045	0.00983045	0.00252951	0.00178833	3.86314e-08		0.0006	-0.0006	0.00042421	-0.000424	0.0053	0.00374719	0.917		0.0112	-0.0112	0.00791858	-0.00791858	0.00596	0.00421382	0.0611		-0.0253	0.0253	-0.0178875
9:128897445:T:C	9	128897445	T	C	0.105	intron_variant	LRRC8A	PKN3		0.355215	0.00331813	0.555713	0		-0.0633	0.0633	-0.0274426	0.0274426	0.009	0.00390179	2.19e-12		-0.00717608	0.00717608	-0.00312056	0.00312056	0.00412612	0.00179427	0.082003		-0.0103	0.0103	-0.00446538	0.00446538	0.0085	0.00368502	0.226		0.0131	-0.0131	0.00567927	-0.00567927	0.00946	0.00410121	0.166		-0.0771	0.0771	-0.0334253
9:21576592:A:C	9	21576592	A	C	0.705	intergenic_variant	NA	MIR31HG		0	1.73352e-06	0.52775	5.37343e-06		-0.0611	0.0611	-0.0394059	0.0394059	0.006	0.00386965	4.37e-24		0.000782172	-0.000782172	0.0005037	-0.0005037	0.00277994	0.00179022	0.778433		0	0	0	0	0.0058	0.00374066	1		0.0113	-0.0113	0.00728784	-0.00728784	0.00642	0.00414053	0.0778		-0.0663	0.0663	-0.0427596
9:21632813:A:G	9	21632813	A	G	0.043	intergenic_variant	NA	NA		0.846443	0.00134773	0	0.1		0.101	0.101	0.0289752	0.0289752	0.0123	0.00352866	2.46e-16		0.0111515	0.0111515	0.00317157	0.00317157	0.00630085	0.00179201	0.0767538		0.0315	0.0315	0.00903682	0.00903682	0.0123	0.00352866	0.0104		0.00775	0.00775	0.00222334	0.00222334	0.0125	0.00358604	0.536		0.0469	0.0469	0.0134548
9:3857583:G:A	9	3857583	G	A	0.00126	intron_variant	GLIS3	GLIS3		0.701449	0.938877	0.911318	0.0168212		0.545	0.545	0.0273415	0.0273415	0.0879	0.00440976	5.68e-10		0.30855	0.30855	0.0147185	0.0147185	0.039342	0.0018767	4.40758e-15		0.158	0.158	0.00792654	0.00792654	0.0881	0.0044198	0.0736		-0.355	-0.355	-0.0178096	-0.0178096	0.134	0.00672251	0.00778		0.513	0.513	0.0257362
9:4221298:A:C	9	4221298	A	C	0.68	intron_variant	GLIS3	GLIS3		0.0156104	1	0.3	0.962091		-0.052	0.052	-0.0343042	0.0343042	0.0061	0.00402415	1.64e-17		-0.0497881	0.0497881	-0.0328073	0.0328073	0.00272671	0.00179673	1.74301e-74		0.0009	-0.0009	0.000593727	-0.000594	0.0058	0.00382624	0.88		0.00531	-0.00531	0.00350299	-0.00350299	0.00663	0.00437379	0.424		0.0111	-0.0111	0.00732264
9:4290544:T:C	9	4290544	T	C	0.544	intron_variant	GLIS3	GLIS3		0.0256854	1	0	0.999327		-0.0564	0.0564	-0.0397261	0.0397261	0.0056	0.00394444	1.03e-23		-0.0597835	0.0597835	-0.0420851	0.0420851	0.00254037	0.00178831	1.8578e-122		-0.0037	0.0037	-0.00260614	0.00260614	0.0053	0.00373313	0.492		-0.00796	0.00796	-0.00560673	0.00560673	0.00602	0.00424027	0.186		0.0257	-0.0257	0.0181021
9:5438435:C:A	9	5438435	C	A	0.225	upstream_gene_variant	PLGRKT	PLGRKT		0.344164	0.00173856	0.1	0.970948		0.0478	0.0478	0.0282283	0.0282283	0.0069	0.0040748	5.14e-12		0.00317494	0.00317494	0.00187613	0.00187613	0.00308669	0.00182398	0.303671		0.0076	0.0076	0.00448818	0.00448818	0.0065	0.00383858	0.242		0.00669	0.00669	0.00395078	0.00395078	0.0075	0.00442913	0.372		-0.0215	-0.0215	-0.0126968
9:5525775:A:G	9	5525775	A	G	0.366	intron_variant	PDCD1LG2	PDCD1LG2		0.304736	0.103153	0.8	0.884917		-0.0338	0.0338	-0.0230259	0.0230259	0.0059	0.00401932	1.13e-08		-0.0102942	0.0102942	-0.00702075	0.00702075	0.00266476	0.00181739	0.000111959		-0.004	0.004	-0.00272496	0.00272496	0.0056	0.00381494	0.469		0.0127	-0.0127	0.00865175	-0.00865175	0.00631	0.00429863	0.0447		0.0121	-0.0121	0.008243
9:95781499:GCA:G	9	95781499	GCA	G	0.0406	intron_variant	LINC00476	LINC00476		0.1	0.00192516	0.117431	0.111119		-0.122	0.122	-0.0340516	0.0340516	0.0179	0.0049961	7.91e-12		-0.0215324	0.0215324	-0.00603199	0.00603199	0.00645458	0.00180816	0.000849983		-0.0041	0.0041	-0.00114436	0.00114436	0.0149	0.00415876	0.785		-0.00852	0.00852	-0.00237803	0.00237803	0.0221	0.00616837	0.699		-0.0484	0.0484	-0.013509
9:96322658:G:A	9	96322658	G	A	0.169	intron_variant	SLC35D2	SLC35D2		0.184949	0.00848838	0.159077	0.166415		0.046	0.046	0.024379	0.024379	0.0078	0.00413384	2.83e-09		0.00394588	0.00394588	0.00208879	0.00208879	0.00338518	0.00179198	0.243763		0.0025	0.0025	0.00132495	0.00132495	0.0073	0.00386885	0.726		0.00356	0.00356	0.00188673	0.00188673	0.00853	0.00452072	0.677		0.0233	0.0233	0.0123485
9:97796811:C:T	9	97796811	C	T	0.653	intron_variant	FOXE1	FOXE1		2.40842e-55	4.09352e-48	4.1736e-18	0.000125723		0.239	0.239	0.160892	0.160892	0.006	0.00403913	5e-307		0.0576499	0.0576499	0.0390047	0.0390047	0.00265242	0.00179457	9.61612e-105		-0.0269	-0.0269	-0.0181088	-0.0181088	0.0056	0.00376985	1.21e-06		-0.0104	-0.0104	-0.00700116	-0.00700116	0.0063	0.00424108	0.098		0.0444	0.0444	0.0298895
9:99067260:G:A	9	99067260	G	A	0.172	intron_variant	COL15A1	COL15A1		0.1	0.0106449	0.781292	0.15672		0.0459	0.0459	0.0244967	0.0244967	0.0071	0.00378925	1.22e-10		0.0062964	0.0062964	0.00335212	0.00335212	0.00335978	0.0017887	0.0609228		-0.0039	-0.0039	-0.00208142	-0.00208142	0.0069	0.00368251	0.57		-0.0157	-0.0157	-0.00837904	-0.00837904	0.0075	0.00400272	0.0366		0.0229	0.0229	0.0122217
9:99427621:C:T	9	99427621	C	T	0.184	regulatory_region_variant	NA	NA		0.262695	0.0423882	0.36438	0.155061		-0.0386	0.0386	-0.0211522	0.0211522	0.007	0.0038359	3.67e-08		-0.00734678	0.00734678	-0.00402805	0.00402805	0.00326801	0.00179177	0.0245703		-0.0031	0.0031	-0.00169875	0.00169875	0.0067	0.0036715	0.645		0.00356	-0.00356	0.00195083	-0.00195083	0.00731	0.00400577	0.626		-0.0239	0.0239	-0.0130969
[truncated: 19 more columns]

## Sheet: Supplementary Table 4
Congenital thyroid screening panel genes from https://panelapp.genomicsengland.co.uk/
gene	pval R12 meta	beta R12 meta	rsid	variant
DUOX2
DUOXA2
FOXE1	0	0.24	rs13290258	9:97796811:C:T
GLIS3	1.03e-23	-0.06	rs10814915	9:4290544:T:C
GNAS	1.27e-08	0.1	rs185799410	20:58891038:G:T
HESX1
IGSF1
IRS4
IYD
LHX3
LHX4
NKX2-1
OTX2
PAX8
POU1F1
PRKAR1A
PROP1
SECISBP2	5.2e-06	-0.03	rs11265838	9:89414538:T:G
SLC16A2
SLC26A4
SLC26A7
SLC5A5	5.6e-06	-0.03	rs35113238	19:17903420:G:A
TBL1X
TG	9.93e-29	-0.0648	rs2068128	8:132905343:G:A
THRA
THRB
TPO	6.04e-83	0.11	rs11675342	2:1403856:C:T
TRHR
TSHB
TSHR	6.33e-17	-0.1	rs35277102	14:80982607:G:GA

## Sheet: Supplementary Table 5
ST5 - Top negative phenotypic associations with AIHT PRS
PHENO	beta	pval		FinnGen endpoint name
Basal cell carcinoma	-0.0728	1.65e-17		C3_BASAL_CELL_CARCINOMA_EXALLC
Basal cell carcinoma including primary care dx	-0.0707	5.17e-17		C3_BASAL_CELL_CARCINOMA_INCLAVO_EXALLC
Male reproductive cancers	-0.0656	1.85e-10		C3_MALE_GENITAL_EXALLC
Non-melanoma skin cancer	-0.0621	3.41e-12		C3_OTHER_SKIN_EXALLC
Prostate cancer	-0.0602	9.48e-09		C3_PROSTATE_EXALLC
Skin Cancer	-0.0589	8.33e-13		C3_SKIN_EXALLC
All Cancers	-0.0208	4.52e-06		C3_CANCER_EXALLC

## Sheet: Supplementary Table 6
Estimate	SE	z	p	AUC	Cases	Controls	OR	Endpoint	Phenotypic group (ICD10)	Description
0.614465	0.0107277	57.2785	0	0.658967	14521	104630	1.84867	HYPOTHY_REIMB	E4	Hypothyroidism, drug reimbursement
0.538982	0.00515381	104.579	0	0.64241	49055	329775	1.71426	E4_HYTHY_AI_STRICT	E4	Hypothyroidism, strict autoimmune
0.514268	0.00505162	101.803	0	0.637305	48392	397350	1.67241	E4_HYTHY_AI_STRICT_PURCH	E4	Hypothyroidism, strict autoimmune, 3 medication purchases required
0.502862	0.00651722	77.1589	0	0.627843	56383	104642	1.65345	HYPOTHY_LEVOTHY	RX	Hypothyroidism, levothyroxine purchases
0.502862	0.00651722	77.1589	0	0.627843	56383	104642	1.65345	HYPOTHY_PURCHASE	E4	Hypothyroidism and >3 levothyroxin purchases
0.499427	0.00647403	77.1431	0	0.626898	57286	104642	1.64778	HYPOTHYROIDISM	NEURO	Hypothyroidism (congenital or acquired)
0.475544	0.00471548	100.847	0	0.62666	57166	385630	1.60889	E4_HYTHYNAS	E4	Hypothyroidism, other/unspecified
0.473075	0.00468759	100.921	0	0.626246	57305	396428	1.60492	HYPOT_THYRO_INCL	K11	Hypothyreosis and Thyroxine purchase for inclusion criteria
0.389084	0.0102345	38.0168	0	0.611189	9582	364479	1.47563	T1D_WIDE1	DIAB	Type 1 diabetes, wide definition, subgroup 1
0.379596	0.00987622	38.4353	0	0.608459	10320	369161	1.46169	T1D_WIDE	DIAB	Type 1 diabetes, wide definition
0.403813	0.00435277	92.7714	0	0.607086	68103	385630	1.49752	E4_THYROID	E4	Disorders of the thyroid gland
0.309189	0.0035141	87.9855	0	0.584297	115447	338286	1.36232	AUTOIMMUNE	AUTOIMMUNE	Autoimmune diseases
0.281889	0.00338764	83.2111	0	0.576414	130392	323341	1.32563	E4_THYROID_CTRL_EXCLUSION	E4	Used for control exclusion in common control thyroid runs
0.184982	0.00316599	58.428	0	0.546488	187511	266222	1.2032	E4_ENDONUTRMET	E4	Endocrine, nutritional and metabolic diseases
0.544961	0.0145516	37.4502	5.96229e-307	0.663183	4348	410029	1.72454	THYROIDITIS_ILD	ILD	Thyroiditis, ILD-related definition
0.343725	0.00920442	37.3435	3.23809e-305	0.597612	11952	369038	1.41019	E4_DM1	E4	Type 1 diabetes
0.290601	0.00839999	34.5954	2.95866e-262	0.581619	14376	439357	1.33723	T1D_ICD9_10	DIAB	Sub-endpoint used in defining T1D endpoints
0.410169	0.0121531	33.7501	1.06408e-249	0.6181	6532	428397	1.50707	INSULIN_SHORT_HUMAN	RX	Insulin, fast-acting (human)
0.266573	0.00793008	33.6155	9.97357e-248	0.574275	16174	437559	1.30548	INSULIN_SHORTFAST	RX	Insulin, fast-acting or short human
0.269624	0.00805202	33.4852	7.91351e-246	0.575218	15686	428397	1.30947	INSULIN_FAST	RX	Insulin, fast-acting
0.302749	0.00950654	31.8464	1.47808e-222	0.586594	10819	341375	1.35357	RHEUMA_SEROPOS	RHEUMA	Seropositive rheumatoid arthritis
0.135057	0.00430229	31.3919	2.61234e-216	0.538489	63967	337247	1.1446	AUTOIMMUNE_NONTHYROID	AUTOIMMUNE	Autoimmune diseases excluding thyroid diseases
0.406816	0.0131002	31.0542	9.99914e-212	0.626892	5366	385630	1.50203	E4_THYTOXGOITDIF	E4	Thyrotoxicosis with diffuse goitre
0.290808	0.0094009	30.9341	4.1592e-210	0.585072	10814	442914	1.33751	RHEUMA_SEROPOS_WIDE	RHEUMA	Seropositive rheumatoid arthritis, wide
0.291067	0.009452	30.7942	3.13146e-208	0.585169	10688	442914	1.33785	RHEUMA_SEROPOS_OTH	RHEUMA	Other/unspecified seropositive rheumatoid arthritis
0.292653	0.00955487	30.6287	5.07971e-206	0.58584	10438	443295	1.33998	RHEUMA_SEROPOS_OTH_ICD10	RHEUMA	Other/unspecified seropositive rheumatoid arthritis (ICD-10)
0.252753	0.0082808	30.5228	1.29734e-204	0.571894	14818	287796	1.28757	M13_RHEUMA	M13	Rheumatoid arthritis
0.131296	0.0043547	30.1504	1.05896e-199	0.537592	62294	331969	1.14031	AUTOIMMUNE_NONTHYROID_STRICT	AUTOIMMUNE	Autoimmune diseases excluding thyroid diseases, strict definition
0.296215	0.00988606	29.9629	2.98998e-197	0.580662	12128	106310	1.34476	THYROID_DISORDER_IBD	GASTRO	Disorders of thyroid, IBD co-morbidities
0.233441	0.00780737	29.9001	1.96448e-196	0.567781	16127	437606	1.26294	M13_RHEUMA_INCLAVO	M13	Rheumatoid arthritis
0.18017	0.00624935	28.8301	8.99504e-183	0.551558	26134	427599	1.19742	K11_REIMB_202	GASTRO	KELA_REIMBURSEMENT_202
0.185692	0.00649189	28.6036	6.05926e-180	0.549549	25336	376677	1.20405	INSULINS	RX	Insulin medication
0.409985	0.0147798	27.7396	2.32695e-169	0.618835	4486	370057	1.5068	E4_DM1_STRICT	E4	Type 1 diabetes, strict (exclude DM2)
0.407464	0.0147109	27.698	7.37073e-169	0.618304	4526	369007	1.503	T1D	DIAB	Type1 diabetes, definitions combined
0.182301	0.00658838	27.6701	1.59745e-168	0.549196	24140	428397	1.19998	INSULIN_INTER_AND_LONG	RX	Insulin, intermediate and long-acting
0.161134	0.00598159	26.9383	7.8153e-160	0.546722	29165	366945	1.17484	ILD_IMMUNOSUPPRESSIVE	RX	ILD medications: immunosuppressive drugs
0.437293	0.0162535	26.9046	1.93795e-159	0.628468	3690	369007	1.54851	T1D_STRICT	DIAB	Type 1 diabetes, strict definition
0.144189	0.0054032	26.6859	6.85427e-157	0.539386	39202	287796	1.1551	M13_POLYARTHROPATHIES	M13	Polyarthropathies
0.291414	0.0111251	26.1944	3.076e-151	0.587816	7639	385630	1.33832	E4_THYTOXNAS	E4	Thyrotoxicosis, other and/or unspecified
0.435485	0.0167099	26.0615	9.9624e-150	0.628124	3481	364434	1.54571	T1D_STRICT1	DIAB	Type 1 diabetes, strict definition, subgroup 1
0.329264	0.012936	25.4533	6.49142e-143	0.599508	5426	443295	1.38995	RHEUMA_SEROPOS_STRICT	RHEUMA	Seropositive rheumatoid arthritis, strict definition
0.157892	0.00640323	24.6581	3.01173e-134	0.546045	24774	428959	1.17104	RX_CROHN_2NDLINE	RX	Second line medication for Crohn's disease
0.159348	0.0064853	24.5707	2.59912e-133	0.546446	24082	429651	1.17275	RX_L04AX	RX	L04AX Other immunosuppressants
0.438366	0.0181976	24.0892	3.24086e-128	0.628433	2947	450786	1.55017	T1D_EARLY	DIAB	Type1 diabetes, definitions combined, early onset
0.0899327	0.0037793	23.7961	3.66232e-125	0.525464	86788	366945	1.0941	ILD_MEDICATIONS	RX	ILD medications
0.0770782	0.00326387	23.6156	2.66658e-123	0.515835	260614	193119	1.08013	ANY_REIMB	SHARED	Any reimbursement code in KELA
0.287859	0.0123511	23.3064	3.82071e-120	0.587496	6059	378074	1.33357	RX_L01BA01	RX	Methotrexate
0.223419	0.00985079	22.6803	7.0034e-114	0.569351	9801	441605	1.25034	THYROTOXICOSIS	GASTRO	Thyrotoxicosis
0.0888858	0.00394483	22.5322	2.00563e-112	0.525262	78149	366945	1.09296	ILD_CORTISONE	RX	ILD medications: prednisolone, methylprednisolone, prednisone
0.0854254	0.00392063	21.7887	2.97018e-105	0.514385	125654	295780	1.08918	DM_COMORB_EXMORE	E4	Diabetes-related co-morbidities/complications
0.334703	0.0153908	21.7469	7.39481e-105	0.595333	3982	433007	1.39753	D3_ANAEMIA_B12_DEF	D3	Vitamin B12 deficiency anaemia
0.0837661	0.00397737	21.0606	1.82656e-98	0.523348	75659	378074	1.08737	IBD_DRUGS	RX	Inflammatory bowel disease treatment related agents
0.416184	0.0199762	20.834	2.12849e-96	0.63551	2190	336787	1.51616	AUTOIMMUNE_HYPERTHYROIDISM	E4	Autoimmune hyperthyroidism
0.0889409	0.00428526	20.7551	1.10336e-95	0.524688	63282	378074	1.09302	RX_H02AB06	RX	Oral corticosteroids
0.331648	0.016051	20.6622	7.59075e-95	0.611325	3437	450296	1.39326	E4_GRAVES_STRICT	E4	Graves disease, strict definition
0.0738507	0.00367441	20.0987	7.5812e-90	0.520985	93616	360117	1.07665	RX_CROHN_1STLINE	RX	First line medication for Crohn's disease
0.453565	0.0229018	19.8048	2.70846e-87	0.646871	1613	452120	1.57391	K11_ORAL_LICHEN_WIDE_HYPOT_THYRO	K11	Oral lichen ruber planus wide, hypothyreosis or thyroxin
0.153026	0.00779891	19.6215	1.01355e-85	0.535193	33700	104642	1.16536	D3_ANAEMIA	D3	Anaemias
0.08334	0.00425352	19.5932	1.7675e-85	0.519881	68356	368997	1.08691	KELA_DIAB_INSUL_EXMORE	DIAB	Diabetes, insulin treatment (Kela reimbursement)
0.0816231	0.00422385	19.3243	3.35231e-83	0.519541	68356	385377	1.08505	KELA_DIAB_INSUL	DIAB	Diabetes, insulin treatment (Kela reimbursement)
0.0956589	0.00496965	19.2486	1.44909e-82	0.527531	43704	405870	1.10038	ILD_SYST_AUTO_DISEASES	ILD	Autoimmune diseases related-to ILD
0.0749084	0.00390867	19.1647	7.30254e-82	0.51752	84695	369038	1.07779	E4_DIABETES	E4	Diabetes mellitus
0.074002	0.00391805	18.8874	1.44668e-79	0.51723	84277	369456	1.07681	DIABETES_FG	DIAB	Diabetes, varying definitions
0.684094	0.0362266	18.8838	1.55146e-79	0.726757	612	385630	1.98198	E4_THYROIDITAUTOIM	E4	Autoimmune thyroiditis
0.0753853	0.00403907	18.664	9.71464e-78	0.517677	77056	376408	1.0783	DIAB_MED	RX	Diabetes medication
0.207104	0.0112988	18.3297	4.79499e-75	0.562346	7314	446419	1.23011	RHEUMA_OTHER_WIDE	RHEUMA	Other (seronegative) rheumatoid arthritis, wide
0.161943	0.00891649	18.1622	1.02868e-73	0.542758	12681	426197	1.17579	DM_RETINOPATHY	DIAB	Diabetic retinopathy
0.521989	0.0291525	17.9055	1.06875e-71	0.664169	1006	385630	1.68538	E4_CONGEIOD	E4	Congenital iodine-deficiency syndrome/hypothyroidism
0.248478	0.0141425	17.5696	4.21338e-69	0.573601	4589	449037	1.28207	RHEUMA_NOS	RHEUMA	Other/unspecified rheumatoid arthritis
0.145093	0.00829773	17.4859	1.83574e-68	0.542904	14309	439424	1.15615	M13_SYSTCONNECT	M13	Systemic connective tissue disorders
0.190077	0.0108789	17.4721	2.33675e-68	0.556727	7868	445865	1.20934	RX_L04AA	RX	L04AA Selective immunosuppressants
0.0777857	0.00448961	17.3257	3.00945e-67	0.519092	131176	104642	1.08089	ANTIDEPRESSANTS	NEURO	Depression medications
0.247178	0.0143116	17.2711	7.76289e-67	0.573206	4568	433899	1.28041	K11_COELIAC	K11	Coeliac disease
0.413043	0.0239888	17.2181	1.94233e-66	0.635011	1454	441650	1.51141	D1_ICD8	DIAB	ICD-8 DM (Sub-endpoint used for defining DM endpoints)
0.0572518	0.00355244	16.1162	1.96365e-58	0.514113	112358	341375	1.05892	RHEUMA_ENDPOINTS	RHEUMA	Finngen Rheumatological endpoints
0.136811	0.00868657	15.7497	6.90485e-56	0.539804	12814	378074	1.14661	RX_A07EC01	RX	Sulfasalazine
0.150853	0.00960756	15.7014	1.47832e-55	0.543882	10681	341375	1.16283	OTHER_SYSTCON_FG	RHEUMA	Other systemic involvement of connective tissue (FG)
0.297478	0.0189572	15.6921	1.71385e-55	0.593261	2436	441605	1.34646	THYROIDITIS	GASTRO	Thyroiditis
0.0628454	0.00405572	15.4955	3.72076e-54	0.514656	203840	106310	1.06486	NEURODIS	GASTRO	Neurological diseases
0.229655	0.0148814	15.4323	9.92539e-54	0.565229	4248	369362	1.25817	DM_MACULOPATHY_EXMORE	DIAB	Diabetic maculopathy
0.0941403	0.00620685	15.1672	5.83396e-52	0.523178	28876	413784	1.09871	H7_RETINALDISOTH	H7	Other retinal disorders
0.21102	0.0141346	14.9293	2.12489e-50	0.564038	4567	341375	1.23494	RHEUMA_SERONEG	RHEUMA	Seronegative rheumatoid arthritis
0.0630064	0.00423976	14.8608	5.9185e-50	0.514186	69640	384093	1.06503	E4_METABOLIA	E4	Metabolic disorders
0.139208	0.00943579	14.7532	2.93625e-49	0.541531	10882	439424	1.14936	M13_OTHCONN	M13	Other systemic involvement of connective tissue
0.161892	0.0109908	14.7298	4.15166e-49	0.552179	7679	446054	1.17573	GRAVES_COND	E4	Carbimazole or st.post thyroidectomy, condition for graves disease
0.0670172	0.00467207	14.3442	1.15763e-46	0.517924	52361	401372	1.06931	D3_BLOOD_IMMUN	D3	Diseases of the blood and blood-forming organs and certain disorders involving the immune mechanism
0.0491188	0.00352686	13.9271	4.33819e-44	0.507557	155745	297988	1.05035	RX_STATIN	RX	Statin medication
0.0588569	0.00426395	13.8034	2.4314e-43	0.50766	137388	231952	1.06062	FG_HYPERTENSION	CARDIO	Hypertensive diseases (excluding secondary)
0.154274	0.0111794	13.7998	2.55442e-43	0.545177	7450	446283	1.16681	K11_LICHEN_PLANUS_WIDE	K11	Lichen ruber planus, wide definition including periferal and oral lichen planus
0.105603	0.00774072	13.6426	2.23537e-42	0.530244	16313	437420	1.11138	L12_PAPULOSQUAMOUS	L12	Papulosquamous disorders
0.175879	0.0129578	13.5732	5.77683e-42	0.554265	5459	448274	1.19229	RX_RHEUMA_BIOLOGICAL	RX	Biological medication for rheuma
0.0957349	0.00707238	13.5365	9.52812e-42	0.526432	20726	433007	1.10047	D3_NUTRIANAEMIA	D3	Nutritional anaemias
0.0459762	0.00341573	13.4601	2.68459e-41	0.506927	240395	213338	1.04705	RX_ANTIHYP	RX	Antihypertensive medication - note that there are other indications
0.161384	0.0120476	13.3955	6.42193e-41	0.546652	6379	447354	1.17514	L12_LICHENPLANUS_INCLAVO	L12	Lichen planus, including avohilmo
0.130911	0.00979159	13.3697	9.0846e-41	0.544519	13942	50504	1.13987	DM1_RETINOPATHY	E4	Type 1 diabetes with retinopathy
0.123735	0.0094172	13.1392	1.96224e-39	0.535642	11226	385082	1.13172	K11_CHRONGASTR	K11	Chronic gastritis
-0.093659	0.00714583	-13.1068	3.01007e-39	0.474768	23424	345118	0.910593	C3_BASAL_CELL_CARCINOMA_EXALLC	C3	Basal cell carcinoma
0.0526317	0.00403046	13.0585	5.68528e-39	0.511571	79190	369038	1.05404	E4_DM2	E4	Type 2 diabetes
-0.0922186	0.00707775	-13.0294	8.33108e-39	0.475221	23936	344784	0.911906	C3_BASAL_CELL_CARCINOMA_INCLAVO_EXALLC	C3	Basal cell carcinoma, including avohilmo
0.130358	0.0100898	12.9197	3.48496e-38	0.533245	12681	51410	1.13924	DM_RETINOPATHY_EXMORE	DIAB	Diabetic retinopathy
0.174927	0.013697	12.7712	2.37531e-37	0.548401	5042	431022	1.19116	DM_NEPHROPATHY	DIAB	Diabetic nephropathy
0.408616	0.0321143	12.7238	4.36051e-37	0.644432	778	412885	1.50473	H7_LACRIMALORBITINOTH	H7	Disorders of lacrimal system and orbit in diseases classified elsewhere
0.039907	0.00315396	12.653	1.0769e-36	0.510005	165937	287796	1.04071	M13_ARTHROPATHIES	M13	Arthropathies
0.0482001	0.00382909	12.5879	2.46244e-36	0.507612	116714	316345	1.04938	I9_HYPTENSESS	I9	Hypertension, essential
0.0386333	0.00307574	12.5607	3.4742e-36	0.509533	251759	201974	1.03939	K11_GIDISEASES	K11	Gastrointestinal diseases
0.171093	0.0136484	12.5358	4.75604e-36	0.553068	4898	448835	1.1866	RX_L04AB	RX	Tumor necrosis factor alpha inhibitors
0.406526	0.0324448	12.5298	5.12924e-36	0.644587	761	452972	1.50159	GRAVES_OPHT	E4	Graves ophthalmopathy
-0.0830377	0.0066479	-12.4908	8.37845e-36	0.477714	27435	345118	0.920316	C3_SKIN_EXALLC	C3	Malignant neoplasm of skin
0.0451366	0.00361865	12.4733	1.04398e-35	0.507009	137388	316345	1.04617	I9_HYPERTENSION	I9	Hypertensive diseases
0.0451071	0.00361963	12.4618	1.20634e-35	0.507003	137312	316345	1.04614	I9_HYPTENS	I9	Hypertension
0.0615601	0.00495804	12.4162	2.13374e-35	0.512556	49101	370829	1.06349	T2D_WIDE	DIAB	Type 2 diabetes, wide definition
-0.0883696	0.00714916	-12.3608	4.25696e-35	0.47589	23503	345118	0.915422	C3_OTHER_SKIN_EXALLC	C3	Other malignant neoplasms of skin (=non-melanoma skin cancer)
0.0657703	0.0053474	12.2995	9.11554e-35	0.515915	39949	413784	1.06798	H7_CHOROIDRETINA	H7	Disorders of choroid and retina
0.763093	0.0623264	12.2435	1.81998e-34	0.772264	185	385630	2.1449	E4_HYTHYPOSTINF	E4	Postinfectious hypothyroidism
0.042905	0.00352496	12.1718	4.39484e-34	0.506402	247713	206020	1.04384	I9_CVD	I9	Cardiovascular diseases
0.211195	0.0173694	12.159	5.14027e-34	0.562955	3087	450646	1.23515	E4_GLUCOPANCREAS	E4	Other disorders of glucose regulation and pancreatic internal secretion
-0.0837656	0.00690876	-12.1246	7.82807e-34	0.475789	23424	430309	0.919647	C3_BASAL_CELL_CARCINOMA	C3	Basal cell carcinoma
0.103494	0.00856658	12.0811	1.32871e-33	0.529565	13415	341375	1.10904	RHEU_ARTHRITIS_OTH	RHEUMA	Other arthritis (FG)
0.173735	0.0143835	12.0788	1.3677e-33	0.550741	4395	437420	1.18974	L12_LICHENPLANUS	L12	Lichen planus
-0.0824167	0.00684104	-12.0474	2.00202e-33	0.476234	23936	429797	0.920888	C3_BASAL_CELL_CARCINOMA_INCLAVO	C3	Basal cell carcinoma, including avohilmo
0.0429891	0.00358086	12.0052	3.33474e-33	0.50567	221781	231952	1.04393	FG_CVD	CARDIO	Cardiovascular diseases (excluding rheumatic etc)
0.171534	0.0143495	11.954	6.18664e-33	0.554017	4403	384093	1.18712	E4_ENDOMETPOSTOP	E4	Postprocedural endocrine and metabolic disorders, not elsewhere classified
0.163457	0.0137745	11.8667	1.76342e-32	0.550744	4811	384093	1.17758	E4_METABO	E4	Other metabolic disorders
0.0526596	0.00447514	11.7671	5.76551e-32	0.507477	75592	378141	1.05407	I9_IHD	I9	Ischaemic heart disease, wide definition
0.0364573	0.00310626	11.7367	8.26564e-32	0.508267	266517	187216	1.03713	M13_MUSCULOSKELETAL	M13	Diseases of the musculoskeletal system and connective tissue
0.107903	0.00923061	11.6897	1.43918e-31	0.531222	11511	287796	1.11394	M13_ARTHRITISNAS	M13	Other specified/unspecified arthritis
0.0585573	0.00503594	11.6279	2.97396e-31	0.508501	56685	378019	1.06031	I9_CORATHER	I9	Coronary atherosclerosis
-0.0740701	0.00642717	-11.5245	9.92481e-31	0.478694	27435	426298	0.928607	C3_SKIN	C3	Malignant neoplasm of skin
0.280526	0.0243427	11.524	9.98374e-31	0.600418	1784	51410	1.32383	DM1_NEPHROPATHY	E4	Type 1 diabetes with nephropathy
0.279271	0.0242676	11.508	1.20298e-30	0.592145	1447	412885	1.32217	H7_ORBIT	H7	Disorders of orbit
0.0511694	0.00445305	11.4909	1.46652e-30	0.507234	75714	378019	1.0525	I9_ISCHHEART	I9	Ischemic heart diseases
-0.0790699	0.00691812	-11.4294	2.98211e-30	0.476872	23503	426298	0.923975	C3_OTHER_SKIN	C3	Other malignant neoplasms of skin (=non-melanoma skin cancer)
0.39842	0.0350934	11.3531	7.15569e-30	0.640397	646	453087	1.48947	E4_GRAVES_OPHT_STRICT	E4	Graves ophthalmopathy, strict
0.095991	0.0085375	11.2435	2.49396e-29	0.529772	13322	440411	1.10075	E4_HYTHY_AI_EXCL	E4	Developmental endpoint to exclude non autoimmune-cases from E4_HYTHY_AI_STRICT
0.036228	0.00322246	11.2423	2.52589e-29	0.509781	141837	311896	1.03689	AB1_INFECT_PARASIT	AB1	Certain infectious and parasitic diseases
0.232215	0.02069	11.2235	3.12534e-29	0.57437	2027	448835	1.26139	RX_L04AB01	RX	Etanercept
0.132565	0.0118457	11.191	4.51508e-29	0.537219	6764	446969	1.14175	N14_GLOMERULAR	N14	Glomerular diseases
0.0394018	0.00352483	11.1784	5.20479e-29	0.510293	134582	217833	1.04019	Z21_OTHER_SPECIAL_EXAM_INVES_PERSONS_WO_COMPLA_REPOR_DIAGNOSIS	Z21	Other special examinations and investigations of persons without complaint or reported diagnosis
0.216997	0.0195755	11.0851	1.48144e-28	0.565535	2406	450646	1.24234	E4_HYPOGLYC	E4	Hypoglycaemia, other or unspecified
0.0534738	0.00487509	10.9688	5.39918e-28	0.508757	58975	394758	1.05493	I9_HEARTFAIL_NS	I9	Heart failure, not strict
0.177336	0.0162641	10.9035	1.10926e-27	0.551997	3514	395832	1.19403	G6_DIABETNEUR	G6	Diabetic neuropathy
0.0544736	0.00509941	10.6823	1.23147e-26	0.508496	51098	402635	1.05598	I9_CHD	I9	Major coronary heart disease event
0.05154	0.00484696	10.6335	2.08229e-26	0.510553	50955	384093	1.05289	E4_LIPOPROT	E4	Disorders of lipoprotein metabolism and other lipidaemias
0.0343336	0.00324989	10.5645	4.35076e-26	0.509612	136974	316759	1.03493	L12_SKIN_SUBCUTAN	L12	Diseases of the skin and subcutaneous tissue
-0.0406075	0.00385477	-10.5343	6.00028e-26	0.490056	100190	345118	0.960206	C3_CANCER_EXALLC	C3	Malignant neoplasm
0.0316247	0.00301388	10.493	9.30109e-26	0.509161	235900	217833	1.03213	Z21_PERSONS_ENCOUNTERI_HEALTH_SERVI_EXAM_INVES	Z21	Persons encountering health services for examination and investigation
0.0318865	0.00304017	10.4884	9.7669e-26	0.50852	196153	250671	1.0324	PULMONARYDG	ASTHMA	Other pulmonary diagnosis
0.0314067	0.00300935	10.4364	1.69116e-25	0.50839	204313	249420	1.03191	ILD_DIFF_DG	ILD	ILD differential diagnosis
-0.0398854	0.00382709	-10.4219	1.9705e-25	0.490149	100190	353543	0.9609	C3_CANCER	C3	Malignant neoplasm
0.032217	0.00309572	10.4069	2.30522e-25	0.50726	176220	277513	1.03274	G6_NEURO	G6	Neurological diseases
0.0311711	0.00301131	10.3513	4.12745e-25	0.508386	203062	250671	1.03166	ASTHMA_EXCL	ASTHMA	Excluding asthma or asthma-COPD overlap
0.0311528	0.00300956	10.3513	4.12937e-25	0.508307	204044	249689	1.03164	COPD_EXCL	COPD	COPD differential diagnosis
-0.0384282	0.00373871	-10.2785	8.8126e-25	0.490518	108592	345141	0.962301	C3_CANCER_WIDE	C3	Malignant neoplasm, wide definition for exclusion
-0.0383876	0.0037388	-10.2673	9.88869e-25	0.49052	108592	345118	0.96234	C3_CANCER_WIDE_EXALLC	C3	Malignant neoplasm, wide definition for exclusion
0.17509	0.0171398	10.2154	1.69146e-24	0.558357	2981	439424	1.19135	M13_SJOGREN	M13	Sicca syndrome [Sj√∂gren]
0.152643	0.0151095	10.1024	5.3881e-24	0.545376	4046	446969	1.16491	N14_GLOMEINOTH	N14	Glomerular disorders in diseases classified elsewhere
0.0452441	0.00450947	10.0331	1.09015e-23	0.506261	72410	381323	1.04628	I9_CVD_HARD	CARDIO	Hard cardiovascular diseases
0.0573832	0.00572326	10.0263	1.16791e-23	0.507689	40366	378019	1.05906	I9_ANGINA	I9	Angina pectoris
0.146305	0.0146609	9.97926	1.87867e-23	0.543007	4403	439424	1.15755	M13_POLYMYALGIA	M13	Polymyalgia rheumatica
0.0686549	0.00688044	9.97827	1.89738e-23	0.510192	26345	378019	1.07107	I9_REVASC	I9	Coronary revascularization (ANGIO or CABG)
0.0705207	0.00713112	9.88914	4.64003e-23	0.519906	19856	337881	1.07307	J10_CHRONSINUSITIS	J10	Chronic sinusitis
0.0784547	0.00797182	9.8415	7.45903e-23	0.512566	26613	231952	1.08161	FG_DOAAC	I9	Diseases of arteries, arterioles and capillaries (FINNGEN)
0.410353	0.0417039	9.83968	7.59515e-23	0.651847	440	453293	1.50735	K11_ORAL_LICHEN_HYPOT_THYRO	K11	Oral lichen ruber planus, hypothyreosis or thyroxin
0.14214	0.0145312	9.7817	1.34929e-22	0.533054	5403	106310	1.15274	IBD_PULM	GASTRO	Respiratory diseases principally affecting the interstitium, IBD co-morbidites
0.0429753	0.00439914	9.76903	1.52905e-22	0.510586	57901	395832	1.04391	G6_NERPLEX	G6	Nerve, nerve root and plexus disorders
-0.0359573	0.00370586	-9.70282	2.93278e-22	0.491202	107477	346256	0.964681	ANY_CANC	SHARED	Any event in cancer register
0.0734039	0.00757585	9.6892	3.35156e-22	0.515716	18951	420324	1.07617	I9_PAD	I9	Peripheral artery disease
0.216537	0.0225526	9.60145	7.88313e-22	0.566594	1798	341375	1.24177	JUVEN_ARTHR	RHEUMA	Juvenile arthritis (FINNGEN)
0.0814645	0.00848541	9.60055	7.95223e-22	0.5244	13432	440301	1.08487	K11_LIVER	K11	Diseases of liver
0.0559727	0.00583351	9.59503	8.38911e-22	0.512178	33409	420324	1.05757	I9_DOAAC	I9	Diseases of arteries, arterioles and capillaries
0.2581	0.0269698	9.56994	1.0697e-21	0.591821	1388	51410	1.29447	DM1_NEUROPATHY	E4	Type 1 diabetes with neuropathy
0.377674	0.0395298	9.55417	1.24582e-21	0.630373	504	385630	1.45889	E4_THYROIDITNAS	E4	Thyroiditis, unspecified
0.051816	0.00545647	9.49626	2.17563e-21	0.508082	43101	402144	1.05318	I9_CHD_NOREV	I9	Major coronary heart disease event excluding revascularizations
0.250659	0.0264083	9.49165	2.27403e-21	0.582922	1220	287796	1.28487	M13_ARTHINOTH	M13	Arthropathies in other diseases classified elsewhere
0.0303732	0.00320355	9.48112	2.51577e-21	0.506175	189686	264047	1.03084	H7_EYE_ADNEXA	H7	Diseases of the eye and adnexa
0.0529033	0.00558434	9.47351	2.70596e-21	0.510821	36338	384093	1.05433	E4_HYPERCHOL	E4	Pure hypercholesterolaemia
0.248699	0.0264589	9.39943	5.48594e-21	0.582778	1198	338286	1.28236	SLE_FG	RHEUMA	SLE (Finngen)
0.0485118	0.00519913	9.33074	1.05136e-20	0.514185	41292	287796	1.04971	M13_JOINTOTH	M13	Other specific joint derangements/joint disorders
0.138552	0.0148504	9.32986	1.06009e-20	0.539202	5042	51410	1.14861	DM_NEPHROPATHY_EXMORE	DIAB	Diabetic nephropathy
0.7086	0.0763969	9.27524	1.77222e-20	0.750333	123	453121	2.03114	E4_HYTHY_AI_DX	E4	Hypothyroidism, autoimmune, DX-based
0.22559	0.0243397	9.2684	1.88956e-20	0.567425	1548	287796	1.25306	M13_JUVEARTH	M13	Other juvenile arthritis
0.0429612	0.00464216	9.25456	2.15109e-20	0.510379	54584	399149	1.0439	AB1_OTHER_BACTERIAL	AB1	Other bacterial diseases
0.0605984	0.00659115	9.1939	3.78857e-20	0.510301	28546	378019	1.06247	I9_MI_STRICT	I9	Myocardial infarction, strict
0.060539	0.00664521	9.11018	8.2248e-20	0.509541	26345	427388	1.06241	I9_REVACS	I9	Emergency coronary revascularization (for ACS)
0.0273581	0.00300391	9.10747	8.43216e-20	0.507144	249461	204272	1.02774	J10_RESPIRATORY	J10	Diseases of the respiratory system
0.0568894	0.0062943	9.03823	1.59225e-19	0.509507	31936	378019	1.05854	I9_MI	I9	Myocardial infarction
0.0299728	0.00331963	9.02896	1.73305e-19	0.507146	318238	135495	1.03043	R18_SYMPTOMS_SIGNS_ABNORMAL_CLINI_LABOR_FINDI_NOT_ELSEW_CLASSIFIED	R18	Symptoms, signs and abnormal clinical and laboratory findings, not elsewhere classified
0.0535544	0.0059449	9.00845	2.08985e-19	0.516716	29160	424573	1.05501	E4_NUTRIDEF	E4	Other nutritional deficiencies
0.0373567	0.00416558	8.96793	3.02149e-19	0.509881	68651	385082	1.03806	K11_OESSTODUO	K11	Diseases of oesophagus, stomach and duodenum
0.0817357	0.00912492	8.95742	3.32372e-19	0.524182	11479	437420	1.08517	L12_PSORIASIS	L12	Psoriasis
0.0509121	0.00569544	8.93909	3.92386e-19	0.51556	34952	240864	1.05223	JOINTPAIN	M13	Pain in joint
0.17658	0.0198735	8.88518	6.3817e-19	0.55486	2190	451543	1.19313	M13_MCTD	M13	Mixed connective tissue disease
0.047495	0.00541901	8.76451	1.87587e-18	0.50657	47841	328079	1.04864	C_STROKE	DIAB	STROKE
0.0297978	0.00340817	8.74304	2.26923e-18	0.507571	120126	333607	1.03025	R18_GENERAL_SYMPTOMS_SIGNS	R18	General symptoms and signs
0.0277144	0.00317527	8.72821	2.58738e-18	0.505573	174010	279723	1.0281	RX_PARASETAMOL	RX	Parasetamol
0.10845	0.0124349	8.72141	2.74754e-18	0.532358	6084	366945	1.11455	ILD_AZATHIOPRINE	RX	ILD medications: azathioprine
0.0291159	0.00335853	8.66924	4.35022e-18	0.50711	124240	329493	1.02954	RX_OPIOIDS	RX	Opioids
0.0419426	0.00487478	8.60399	7.69928e-18	0.510264	52144	238922	1.04283	J10_ASTHMA_EXMORE	J10	Asthma
0.0256671	0.00301395	8.51611	1.64997e-17	0.506831	212869	239973	1.026	PAIN	MISC	Pain (limb, back, neck, head abdominally)
0.0544329	0.00639474	8.51214	1.70754e-17	0.514857	25620	366465	1.05594	J10_SINUSITIS	J10	Acute sinusitis
0.105519	0.0124331	8.48691	2.12198e-17	0.531368	6084	378074	1.11129	RX_L04AX01	RX	Azathioprine
0.0386263	0.00456658	8.45846	2.7092e-17	0.511628	100406	98965	1.03938	RX_COXIBS	RX	Coxibs
0.147964	0.0175065	8.45197	2.86419e-17	0.542893	3503	51410	1.15947	DM_NEUROPATHY	DIAB	Diabetic neuropathy
0.287865	0.0340637	8.45081	2.89293e-17	0.5957	691	338286	1.33358	CHIRBIL_PRIM	GASTRO	Primary biliary cholangitis (PBC)
0.0409348	0.00484715	8.44512	3.03722e-17	0.510134	52144	248261	1.04178	J10_ASTHMA	J10	Asthma
0.127923	0.0151586	8.43897	3.20153e-17	0.540418	3897	287796	1.13647	M13_PSORIARTH	M13	Psoriatic arthropathies
0.0278624	0.00330881	8.42067	3.74352e-17	0.507067	127203	326530	1.02825	M13_SOFTTISSUE	M13	Soft tissue disorders
0.233387	0.0278344	8.38482	5.08026e-17	0.574486	1089	440301	1.26287	K11_CHRONHEP	K11	Chronic hepatitis, not elsewhere classified
0.041437	0.0049555	8.36181	6.17635e-17	0.504966	94162	231952	1.04231	FG_OTHHEART	CARDIO	Other heart diseases
0.0287523	0.00343959	8.35924	6.31241e-17	0.507156	111849	341884	1.02917	G6_EPIPAROX	G6	Episodal and paroxysmal disorders
0.143336	0.0172517	8.30852	9.69004e-17	0.545033	2980	448835	1.15412	RX_L04AB04	RX	Adalimumab
0.0388825	0.00474348	8.19704	2.46376e-16	0.510458	50302	403431	1.03965	AB1_INTESTINAL_INFECTIONS	AB1	Intestinal infectious diseases
0.0590501	0.00721393	8.18557	2.71027e-16	0.515407	19834	433899	1.06083	K11_OTHDIG	K11	Other diseases of the digestive system
0.594801	0.0727926	8.17117	3.05413e-16	0.730352	131	385630	1.81267	E4_THYROIDITCHRON	E4	Chronic thyroiditis
0.12113	0.0148897	8.13518	4.11319e-16	0.538464	4041	437420	1.12877	L12_PSORI_ARTHRO	L12	Arthropathic psoriasis
0.0300048	0.00369002	8.13135	4.24549e-16	0.50775	99586	287796	1.03046	M13_OTHERJOINT	M13	Other joint disorders
0.0420358	0.00517107	8.12903	4.32725e-16	0.510328	40848	412885	1.04293	H7_LIDLACRIMALORBIT	H7	Disorders of eyelid, lacrimal system and orbit
0.074679	0.00922299	8.09705	5.63093e-16	0.518917	11929	384093	1.07754	E4_FLUIDELECTRO	E4	Other disorders of fluid, electrolyte and acid-base balance
0.114025	0.0140893	8.09299	5.82153e-16	0.535941	4547	341375	1.12078	PSOR_ENTE_ARTHR	RHEUMA	Psoriatic and enteropathic arthropathies
0.170245	0.0210867	8.07357	6.82729e-16	0.550548	1995	341375	1.1856	NECROVASC_FG	RHEUMA	Other necrotizing vasculopathies (FG)
0.0303886	0.00378837	8.02156	1.04407e-15	0.508825	286737	98965	1.03086	RX_PROPIONIX	RX	Propionic acid derivatives
0.039818	0.00497312	8.00666	1.17867e-15	0.509795	48913	249420	1.04062	ASTHMA_MODE	COPD	Asthma (mode)
0.0873385	0.0109096	8.00565	1.18833e-15	0.521121	10032	106310	1.09127	IBD_INFECTIONS	GASTRO	Infections, IBD-co-morbidities
0.0622725	0.00782361	7.95957	1.72641e-15	0.512445	17832	420324	1.06425	I9_ATHSCLE	I9	Atherosclerosis, excluding cerebral, coronary and PAD
0.0463732	0.00586633	7.90498	2.67967e-15	0.512222	30692	423041	1.04747	L12_OTHERSKINSUBCUTIS	L12	Other disorders of skin and subcutaneous tissue
0.15576	0.0197205	7.89839	2.82537e-15	0.546463	2292	439424	1.16855	M13_NECROVASC	M13	Other necrotizing vasculopathies
0.040496	0.00515055	7.86247	3.76641e-15	0.510318	41659	329493	1.04133	RX_TRAMADOL	RX	Tramadol
0.0321662	0.00410424	7.83732	4.60264e-15	0.508419	71544	329493	1.03269	RX_CODEINE	RX	Codeine
0.0602523	0.00769556	7.82949	4.89871e-15	0.507717	31527	213338	1.0621	I9_HEARTFAIL_AND_ANTIHYPERT	CARDIO	Heart failure and antihypertensive medication
0.0884981	0.0113141	7.82193	5.20209e-15	0.502004	8807	195394	1.09253	NIV	COPD	Non-invasive ventilation
0.128792	0.0165088	7.80139	6.12297e-15	0.537066	3628	217833	1.13745	Z21_SPECIAL_SCREEN_EXAM_OTH_DISEA_DISORD	Z21	Special screening examination for other diseases and disorders
0.0353585	0.0045359	7.79525	6.42822e-15	0.509449	56150	397583	1.03599	K11_GALLBILPANC	K11	Disorders of gallbladder, biliary tract and pancreas
0.0275556	0.00354653	7.76973	7.86536e-15	0.50811	341432	112301	1.02794	Z21_FACTO_INFLUENCI_HEALTH_STATUS_CONTACT_W_HEALTH_SERVI	Z21	Factors influencing health status and contact with health services
0.0283115	0.00364468	7.76789	7.98033e-15	0.507671	99735	346736	1.02872	ACUTE_RESPIRATORY_INFECTIONS	COPD	Asthma/COPD-related acute respiratory infections
0.121007	0.0155924	7.76061	8.45215e-15	0.53877	3653	449186	1.12863	PSOR_ARTHR_OTH	RHEUMA	Other psoriatic arthropathies
0.0350476	0.00452413	7.74683	9.42165e-15	0.511086	103071	98965	1.03567	RX_ACETICDERIV	RX	Acetic acid derivatives and related substances
0.0639218	0.00825689	7.74163	9.81486e-15	0.509148	16749	378019	1.06601	I9_ANGIO	I9	Coronary angioplasty
0.118694	0.0153918	7.71149	1.24355e-14	0.537744	3756	449977	1.12602	M13_PSORIARTH_ICD10	M13	Psoriatic arthropathies, ICD10
0.0325894	0.00422663	7.71048	1.25345e-14	0.51051	78592	217833	1.03313	Z21_MEDICAL_OBSER_EVALU_SUSPECTED_DISEA_CONDI	Z21	Medical observation and evaluation for suspected diseases and conditions
0.0351751	0.00456858	7.69936	1.36753e-14	0.509581	55533	326530	1.0358	M13_SOFTTISSUEOTH	M13	Other soft tissue disorders, not elsewhere classified
0.0466494	0.00606451	7.6922	1.44629e-14	0.514884	27852	425881	1.04775	E4_OBESITY_HYPER	E4	Obesity and other hyperalimentation
0.134946	0.0175538	7.68757	1.49958e-14	0.540116	2908	450825	1.14447	K11_ORAL_LEUCOPLAC_RELAT_INCLAVO	K11	Oral leukoplakia and related diseases, including avohilmo
0.0465566	0.00607889	7.65873	1.87786e-14	0.514854	27711	425881	1.04766	E4_OBESITY	E4	Obesity
0.0263005	0.00343785	7.65028	2.00544e-14	0.507679	115852	337881	1.02665	J10_UPPERDIS	J10	Other diseases of upper respiratory tract
0.0281304	0.0036858	7.6321	2.30967e-14	0.508179	354768	98965	1.02853	RX_NSAID	RX	Anti-inflammatory and antirheumatic products, non-steroids
0.0417262	0.00549369	7.5953	3.07089e-14	0.511431	35960	403431	1.04261	AB1_GASTROENTERITIS_NOS	AB1	Diarrhoea and gastroenteritis of presumed infectious origin
0.0726339	0.00957678	7.58437	3.34103e-14	0.511878	12461	378019	1.07534	I9_CABG	I9	Coronary artery bypass grafting
0.0244517	0.0032242	7.58381	3.3556e-14	0.5061	144808	308925	1.02475	COPD_ASTHMA_INFECTIONS	COPD	COPD/asthma related infections
0.0244517	0.0032242	7.58381	3.3556e-14	0.5061	144808	308925	1.02475	PULM_INFECTIONS	ILD	COPD/asthma/ILD related infections
0.0495822	0.00653804	7.58365	3.35964e-14	0.511448	24825	399149	1.05083	AB1_ERYSIPELAS	AB1	Erysipelas
0.0291566	0.00385259	7.56807	3.78816e-14	0.508032	87268	366465	1.02959	J10_UPPERINFEC	J10	Acute upper respiratory infections
0.05996	0.00792693	7.56409	3.90588e-14	0.516334	17811	215354	1.06179	O15_PREG_DM	O15	Diabetes mellitus in pregnancy
0.109115	0.0144301	7.56162	3.98084e-14	0.531994	4474	435449	1.11529	DIALYSIS	DIAB	Dialysis
0.0721169	0.00954146	7.55827	4.08471e-14	0.518031	11265	436208	1.07478	N14_CHRONKIDNEYDIS	N14	Chronic kidney disease
0.139984	0.018532	7.55363	4.23278e-14	0.54261	2657	382065	1.15026	Z21_CARE_INVOLVI_DIALY	Z21	Care involving dialysis
0.0487564	0.00645807	7.54969	4.36292e-14	0.512475	27012	238922	1.04996	ASTHMA_NAS_EXMORE	ASTHMA	Asthma, unspecified (mode)
0.164397	0.0218027	7.54018	4.69328e-14	0.554865	1787	451946	1.17868	K11_ORAL_LICHEN_PLANUS_INCLAVO	K11	Oral lichen ruber planus, including avohilmo
0.0434529	0.00577493	7.52442	5.29563e-14	0.512075	35443	217833	1.04441	Z21_EXAM_OBSER_OTH_REASO	Z21	Examination and observation for other reasons
0.0725277	0.00964336	7.52099	5.43617e-14	0.521938	10895	288472	1.07522	K11_CARIES	K11	Dental caries
0.0859776	0.0114506	7.50857	5.97753e-14	0.524917	7143	437420	1.08978	L12_PSORI_VULG	L12	Psoriasis vulgaris
0.0315434	0.0042098	7.49285	6.73946e-14	0.508056	382510	71223	1.03205	RX_PARACETAMOL_NSAID	RX	Paracetamol of NSAID medication
0.0454292	0.00606793	7.48677	7.05904e-14	0.511983	27716	395832	1.04648	G6_CARPTU	G6	Carpal tunnel syndrome
0.260404	0.0347847	7.48615	7.09223e-14	0.584418	695	424573	1.29745	E4_VIT_B_DEF	E4	Deficiency of other B group vitamins
0.034503	0.0046161	7.4745	7.74962e-14	0.50547	82200	264612	1.03511	CARDIAC_ARRHYTM	COPD	Cardiac arrhythmias
0.202471	0.0270993	7.47146	7.93109e-14	0.570664	1131	452602	1.22442	SLE_ICD10	RHEUMA	SLE, ICD10
0.202471	0.0270993	7.47146	7.93109e-14	0.570664	1131	452602	1.22442	SLE_STRICT	RHEUMA	SLE, strict definition
0.0240412	0.00323966	7.4209	1.16326e-13	0.506639	141268	312465	1.02433	R18_SYMPTOMS_SIGNS_INVOLVI_DIGES_SYSTEM_ABDOMEN	R18	Symptoms and signs involving the digestive system and abdomen
0.0365949	0.00493228	7.41946	1.17599e-13	0.509875	53385	217833	1.03727	Z21_GENERAL_EXAM_INVES_PERSONS_WO_COMPLA_REPOR_DIAGNOSIS	Z21	General examination and investigation of persons without complaint and reported diagnosis
0.0467556	0.00633719	7.37797	1.60725e-13	0.513212	25653	326530	1.04787	M13_SYNOTEND	M13	Disorders of synovium and tendon
0.0473002	0.00641993	7.3677	1.73591e-13	0.512345	27012	248261	1.04844	ASTHMA_NAS	ASTHMA	Asthma, unspecified (mode)
0.0639053	0.00867417	7.36732	1.74098e-13	0.509752	15579	402635	1.06599	I9_HEARTFAIL_AND_CHD	CARDIO	Heart failure and coronary heart disease
0.0755899	0.0102906	7.3455	2.04987e-13	0.523131	9446	288472	1.07852	K11_CARIES_DENTIN	K11	Dentinal caries
0.108695	0.0148032	7.3427	2.09326e-13	0.531627	4232	449501	1.11482	NEPHROPATHY_OPER	DIAB	Nephropathy related operations
0.0772082	0.0105167	7.34146	2.11277e-13	0.52004	9046	429826	1.08027	M13_OSTEOPOROSIS	M13	Osteoporosis
0.0239868	0.00327751	7.31862	2.50526e-13	0.505064	138766	314967	1.02428	R18_SYMPTOMS_SIGNS_INVOLVI_CIRCULATO_RESPI_SYSTEMS	R18	Symptoms and signs involving the circulatory and respiratory systems
0.0592188	0.00810633	7.30525	2.76758e-13	0.512803	16035	403936	1.06101	AB1_SEPSIS_BACT_IMPL	AB1	Implicit bacterial Sepsis
0.0308951	0.00424552	7.27712	3.41028e-13	0.505861	69052	376677	1.03138	DIAB_MED_OTHER	RX	Other (not insulin) diabetes medications
0.031686	0.0043588	7.26944	3.60981e-13	0.50711	64301	314967	1.03219	R18_ABNORMALITI_BREAT	R18	Abnormalities of breathing
0.0564282	0.00776679	7.26531	3.72173e-13	0.513516	17525	436208	1.05805	N14_RENFAIL	N14	Renal failure
0.0387034	0.00533396	7.25602	3.98641e-13	0.509726	41837	238922	1.03946	J10_ASTHMA_MAIN_EXMORE	J10	Asthma (only as main-diagnosis)
0.0402129	0.00555429	7.23996	4.48812e-13	0.508449	36652	403936	1.04103	AB1_SEPSIS_IMPLICIT	AB1	Implicit Sepsis
0.051496	0.00711911	7.23348	4.70756e-13	0.516684	19661	426022	1.05284	E4_OBESITYCAL	E4	Obesity due to excess calories
0.0355648	0.00492789	7.21704	5.31301e-13	0.507412	48258	392548	1.0362	AB1_SEPSIS_CONDITION	AB1	Condition for Implicit Sepsis (Organ dysfunction codes)
0.0225451	0.00312542	7.21347	5.45437e-13	0.50681	165261	288472	1.0228	K11_ORAL	K11	Diseases of oral cavity, salivary glands and jaws
0.0287887	0.00402327	7.15554	8.33421e-13	0.507707	72282	381451	1.02921	RX_CODEINE_TRAMADOL	RX	Codeine or tramadol medication
0.0333663	0.00467628	7.13522	9.66293e-13	0.509643	50200	401484	1.03393	G6_SLEEPAPNO	G6	Sleep apnoea
0.0378255	0.00531044	7.12285	1.05718e-12	0.509596	41837	248261	1.03855	J10_ASTHMA_MAIN	J10	Asthma (only as main-diagnosis)
0.147759	0.020745	7.12265	1.05875e-12	0.545839	1996	439424	1.15923	M13_CONNECTNAS	M13	Other specified/unspecified systemic involvement of connective tissue
0.0315195	0.00442848	7.11746	1.09936e-12	0.509065	57251	391891	1.03202	SLEEP	NEURO	Sleep disorders (combined)
0.0877909	0.0123629	7.10115	1.23725e-12	0.522174	6266	447467	1.09176	J10_INTERSTITIUM	J10	Other respiratory diseases principally affecting the interstitium
-0.0598636	0.00844581	-7.08797	1.36095e-12	0.486041	17872	143624	0.941893	C3_MALE_GENITAL_EXALLC	C3	malignant neoplasm of male genital organs
0.0531587	0.00751758	7.07125	1.53541e-12	0.511502	18822	403936	1.0546	AB1_SEPSIS_BACT	AB1	Bacterial Sepsis
-0.114086	0.0161381	-7.06936	1.55646e-12	0.462013	3484	322314	0.892181	M13_ANKYLOSPON	M13	Ankylosing spondylitis
0.0300106	0.0042552	7.05269	1.75497e-12	0.51005	66601	365880	1.03047	Z21_PERSONS_ENCOUNTERI_HEALTH_SERVI_OTH_COUNSELLI_MEDICAL_ADVICE_NOT_ELSEW_CLASSIFIED	Z21	Persons encountering health services for other counselling and medical advice, not elsewhere classified
0.11487	0.016288	7.05245	1.758e-12	0.534729	3460	434113	1.12173	H7_VITRHAEMORR	H7	Vitreous haemorrhage
0.0587569	0.00833608	7.04851	1.80849e-12	0.515392	16063	238060	1.06052	O15_OTHER_MATERN_DIS_ELSEWHERE	O15	Other maternal diseases classifiable elsewhere but complicating pregnancy, childbirth and the puerperium
0.0352923	0.00501953	7.031	2.05063e-12	0.509885	44582	397583	1.03592	K11_CHOLELITH	K11	Cholelithiasis
0.0315061	0.00450573	6.99244	2.70145e-12	0.508996	54698	399035	1.03201	G6_SLEEPAPNO_INCLAVO	G6	Sleep apnoea, including avohilmo
0.0984077	0.0140766	6.99087	2.73188e-12	0.523673	4853	420324	1.10341	I9_PERIPH	I9	Peripheral artery operations in Hilmo
0.0262209	0.00375248	6.98761	2.79604e-12	0.506074	93340	360393	1.02657	K11_INTESTOTH	K11	Other diseases of intestines
0.0581053	0.00835735	6.9526	3.58608e-12	0.508466	15717	402147	1.05983	I9_UAP	I9	Unstable angina pectoris
0.183249	0.0263905	6.94374	3.8186e-12	0.562474	1198	439424	1.20111	M13_SLE	M13	Systemic lupus erythematosus
0.251253	0.0362135	6.93812	3.97365e-12	0.577276	667	364479	1.28564	T1D_WIDE2	DIAB	Type 1 diabetes, wide definition, subgroup 2
0.114303	0.0164855	6.93357	4.10365e-12	0.527957	3474	435897	1.12109	AMPUTATION	DIAB	Amputation
0.0307066	0.00443031	6.93103	4.17801e-12	0.50621	62768	314967	1.03118	R18_PAIN_THROAT_CHEST	R18	Pain in throat and chest
0.111273	0.0160966	6.91282	4.75112e-12	0.531942	3511	450222	1.1177	RX_L04AD	RX	L04AD Calcineurin inhibitors
0.0339896	0.00492044	6.90784	4.92073e-12	0.509354	46748	397583	1.03457	CHOLELITH_BROAD	K11	Cholelithiasis, broad definition with cholecystitis
-0.0594709	0.00861009	-6.90712	4.94578e-12	0.486255	17258	143624	0.942263	C3_PROSTATE_EXALLC	C3	Malignant neoplasm of prostate
0.161808	0.0234534	6.89911	5.23299e-12	0.549639	1617	424573	1.17563	E4_VIT_DEF	E4	Vitamin deficiency
0.161808	0.0234534	6.89911	5.23299e-12	0.549639	1617	424573	1.17563	VIT_DEF	E4	Vitamin deficiency
0.0429521	0.00623525	6.8886	5.63443e-12	0.510497	27242	401589	1.04389	ASTHMA_HOSPITAL_INFECTIONS	ASTHMA	Asthma, hospital admission 2, infections
0.0429521	0.00623525	6.8886	5.63443e-12	0.510497	27242	401589	1.04389	ASTHMA_INFECTIONS	ASTHMA	Asthma-related infections
0.0560465	0.00816885	6.861	6.83825e-12	0.513546	15522	384093	1.05765	E4_HYPERLIPNAS	E4	Hyperlipidaemia, other/unspecified
0.054563	0.00796295	6.85211	7.27677e-12	0.516215	15683	438050	1.05608	L12_URTICARIAERYTHEMA	L12	Urticaria and erythema
0.0562559	0.00821904	6.84458	7.66996e-12	0.514813	16558	238060	1.05787	O15_OBSTET_NAS	O15	Other obstetric conditions, not elsewhere classified
0.215945	0.0317501	6.8014	1.03606e-11	0.570671	828	287796	1.24103	M13_JUVERHEU	M13	Juvenile rheumatoid arthirtis
0.093103	0.0137469	6.77266	1.26437e-11	0.523406	4999	448734	1.09757	ILD_HOSPITAL	ILD	ILD, hospital admissions
0.249238	0.0370769	6.72219	1.79018e-11	0.584821	587	439424	1.28305	M13_OVERLAP	M13	Other overlap syndromes
0.0764698	0.0113862	6.71603	1.86744e-11	0.523668	7210	446523	1.07947	D3_IMMUNEMECHANISM	D3	Certain disorders involving the immune mechanism
0.194049	0.0289058	6.71317	1.90447e-11	0.567696	986	452535	1.21416	SLE_NOS	RHEUMA	Systemic lupus erythematosus, unspecified
0.0996063	0.0148698	6.69855	2.10503e-11	0.51746	5622	231952	1.10474	FG_OTH	I9	Other CVD (FINNGEN)
0.0836729	0.0125011	6.69325	2.18266e-11	0.526103	6059	288472	1.08727	K11_LIP_ORAL_MUCOSA	K11	Other diseases of lip and oral mucosa
0.162875	0.0244009	6.67494	2.47331e-11	0.5529	1422	452311	1.17689	RX_L04AC	RX	L04AC Interleukin inhibitors
0.107349	0.0160888	6.67227	2.5188e-11	0.528814	3556	450177	1.11332	N14_GLOMER_NEPHRITIS	N14	Glomerulonephritis
0.0287614	0.00431185	6.67033	2.55233e-11	0.505725	69297	384436	1.02918	Z21_PERSONS_W_POTEN_HEALTH_HAZARDS_RELATED_FAMILY_PERSONAL_HISTORY_CERTA_CONDI_INFLUENCI_HEALTH_STATUS	Z21	Persons with potential health hazards related to family and personal history and certain conditions influencing health status
0.0457639	0.00686131	6.66984	2.56081e-11	0.504251	36260	231952	1.04683	FG_CEREBVASC	I9	Cerebrovascular diseases (FINNGEN)
0.0907825	0.0136257	6.66259	2.69038e-11	0.522687	5097	447467	1.09503	J10_OTHERINSTPULM	J10	Other interstitial pulmonary diseases
0.0350387	0.00527184	6.64639	3.00359e-11	0.509153	39716	326530	1.03566	M13_LIMBPAIN	M13	Pain in limb
0.0905276	0.0136251	6.64418	3.0491e-11	0.522636	5097	448636	1.09475	ILD	ILD	Interstitial lung disease
0.0905276	0.0136251	6.64418	3.0491e-11	0.522636	5097	448636	1.09475	ILD_ENDPOINTS	ILD	Interstitial lung disease endpoints
0.042054	0.00633834	6.63486	3.24802e-11	0.511376	34930	98965	1.04295	RX_OXICAMS	RX	Oxicams
0.0494826	0.00753519	6.56687	5.13831e-11	0.508504	19982	384436	1.05073	Z21_PRESENCE_CARDIAC_VASCULAR_IMPLANTNTS_GRAFTS	Z21	Presence of cardiac and vascular implants and grafts
0.0472036	0.00720433	6.55211	5.67295e-11	0.512134	19980	401589	1.04834	ASTHMA_ACUTE_RESPIRATORY_INFECTIONS	ASTHMA	Asthma-related acute respiratory infections
0.0562253	0.00859962	6.53812	6.22988e-11	0.514998	13152	412885	1.05784	H7_LACRIGLAND	H7	Other disorders of lacrimal gland
0.0499224	0.00768291	6.49784	8.14798e-11	0.51274	16875	412885	1.05119	H7_LACRIMALSYSTEM	H7	Disorders of lacrimal system
0.0711776	0.0110835	6.42196	1.34527e-10	0.523431	8663	195394	1.07377	CPAP	COPD	Continuous positive airway pressure
0.0218789	0.00340862	6.41871	1.37436e-10	0.505829	114334	339399	1.02212	K11_PULP_PERIAPICAL_INCLAVO	K11	Diseases of pulp and periapical tissues, including avohilmo
0.0569724	0.00888606	6.41143	1.44162e-10	0.51623	12855	333607	1.05863	R18_OEDEMA_NOT_ELSEW_CLASSIFIED	R18	Oedema, not elsewhere classified
0.0242891	0.00379483	6.40059	1.54782e-10	0.508058	87853	365880	1.02459	Z21_PERSONS_ENCOUNTERI_HEALTH_SERVI_OTH_CIRCUMSTANC1	Z21	Persons encountering health services in other circumstances
0.0768257	0.0120133	6.39503	1.60518e-10	0.525865	6414	440301	1.07985	K11_DISLIVOTH	K11	Other diseases of liver
0.308637	0.0482804	6.39259	1.63098e-10	0.607468	339	423041	1.36157	L12_VITILIGO	L12	Vitiligo
-0.106398	0.0166521	-6.3895	1.66426e-10	0.465003	3256	450477	0.899066	M13_ANKYLOSPON_ICD10	M13	Ankylosing spondylitis, ICD10
0.0562398	0.00883736	6.36387	1.96734e-10	0.517353	12576	438050	1.05785	L12_URTICARIA	L12	Urticaria
0.259167	0.0407323	6.3627	1.98237e-10	0.585367	486	439424	1.29585	M13_WEGENER	M13	Wegener granulomatosis
0.15652	0.0246515	6.34934	2.16238e-10	0.548852	1450	434894	1.16943	E4_ADRENAL	E4	Other disorders of adrenal gland
0.0926039	0.0146237	6.33246	2.41283e-10	0.523285	4380	449353	1.09703	ILD_HOSPITAL_MAIN	ILD	ILD, hospital admissions 1, main diag only
0.0394742	0.00624254	6.32341	2.55845e-10	0.511721	26746	426987	1.04026	L12_INFECT_SKIN	L12	Infections of the skin and subcutaneous tissue
0.0432739	0.00684488	6.32209	2.5805e-10	0.512052	22704	399149	1.04422	AB1_BACTINF_NOS	AB1	Bacterial infection, other or unspecified
0.0879727	0.01393	6.31536	2.69536e-10	0.52393	5058	238922	1.09196	ASTHMA_NOS_EXMORE	ASTHMA	Undetermined asthma
0.125364	0.0198693	6.30942	2.80091e-10	0.536195	2238	440301	1.13356	K11_OTHINFLIV	K11	Other inflammatory liver diseases
0.0214853	0.0034132	6.29479	3.0782e-10	0.505765	113877	339856	1.02172	K11_PULPITIS_4	K11	Dental pulpitis 4
0.0214907	0.00341415	6.29461	3.08183e-10	0.505764	113775	339958	1.02172	K11_PULPITIS_1	K11	Dental pulpitis 1
0.0316236	0.00502406	6.29443	3.08536e-10	0.507573	43508	410225	1.03213	J10_ASTHMA_OTHER_THAN_NONALLERGIC	J10	Asthma (diagnoses ohter than nonallergic)
0.0472721	0.00753605	6.27279	3.54625e-10	0.511721	18428	435305	1.04841	D3_APLASTICANDOTHANAEMIA	D3	Aplastic and other anaemias
0.0270457	0.00431504	6.26777	3.66259e-10	0.505712	69803	308925	1.02741	COPD_ASTHMA_PNEUMONIA_SEPSIS	COPD	COPD/asthma related pneumonia or pneumonia derived septicaemia
0.0270457	0.00431504	6.26777	3.66259e-10	0.505712	69803	308925	1.02741	PULM_PNEUMONIA_SEPSIS	ILD	COPD/asthma/ILD related pneumonia or pneumonia derived septicaemia
0.0295418	0.004726	6.25091	4.08069e-10	0.502733	79470	374263	1.02998	H7_LENS	H7	Disorders of lens
0.0678646	0.0108578	6.25032	4.09616e-10	0.519711	8185	234147	1.07022	O15_PREECLAMPS	O15	Pre-eclampsia
0.0458627	0.00737823	6.21595	5.10146e-10	0.513714	18839	434894	1.04693	E4_ENDOGLAND	E4	Disorders of other endocrine glands
0.0862006	0.013893	6.2046	5.48349e-10	0.523799	5058	248261	1.09002	ASTHMA_NOS	ASTHMA	Undetermined asthma
0.0504763	0.00814065	6.20053	5.62747e-10	0.516691	15235	288472	1.05177	K11_PULP_PERIAPICAL	K11	Diseases of pulp and periapical tissues
0.0406994	0.00656422	6.20019	5.63956e-10	0.510841	23907	429826	1.04154	M13_OSTEOCHONDRO	M13	Osteopathies and chondropathies
0.137723	0.0222293	6.19559	5.80671e-10	0.542133	1778	451955	1.14766	K11_ORAL_LEUCOPLAC_RELAT	K11	Oral leukoplakia and related diseases
0.0512927	0.00830304	6.17758	6.50913e-10	0.511601	14763	401589	1.05263	ASTHMA_PNEUMONIA	ASTHMA	Asthma-related pneumonia
0.0411372	0.00667136	6.16624	6.99342e-10	0.510762	34160	98965	1.042	RX_NSAID_OTHER	RX	Oter anti-inflammatory and antirheumatic agents, non-steroids
0.0510475	0.00829428	6.15454	7.52956e-10	0.511543	14798	401589	1.05237	ASTHMA_HOSPITAL_PNEUMONIA	ASTHMA	Asthma, hospital admissions 3, pneumonia
0.0510475	0.00829428	6.15454	7.52956e-10	0.511543	14798	401589	1.05237	ASTHMA_PNEUMONIA_AND_SEPSIS	ASTHMA	Asthma-related pneumonia or sepsis
0.132782	0.0216109	6.1442	8.03679e-10	0.539242	1906	450441	1.142	Z21_EXTRACO_DIALY	CARDIO	Extracorporeal dialysis
0.0377298	0.00614333	6.1416	8.16968e-10	0.509638	27587	394476	1.03845	L12_DERMATITISNAS	L12	Other and unspecified dermatitis
0.0643587	0.0104804	6.14088	8.20663e-10	0.518736	8818	234034	1.06647	O15_PRE_OR_ECLAMPSIA	O15	Pre-eclampsia or eclampsia
0.0208504	0.00340916	6.11599	9.59607e-10	0.505686	122162	312465	1.02107	R18_ABDOMI_PELVIC_PAIN	R18	Abdominal and pelvic pain
0.0676862	0.0110767	6.11069	9.91991e-10	0.52135	7778	438050	1.07003	L12_URTICA_NAS	L12	Other and unspecified urticaria
0.2401	0.0394305	6.08921	1.13472e-09	0.574326	537	328079	1.27138	CHARCOT	DIAB	Charcot foot
-0.0777807	0.0127841	-6.08418	1.17091e-09	0.474419	5703	341375	0.925167	SPONDYLOPATHY_FG	RHEUMA	Spondylopathies (FG)
0.018692	0.00307866	6.07147	1.26741e-09	0.505666	184409	269324	1.01887	GASTRO_OPERATIONS	GASTRO	GASTRO-related operations
0.018692	0.00307866	6.07147	1.26741e-09	0.505666	184409	269324	1.01887	GAST_OPER	K11	Any gastric operation
0.185841	0.0306464	6.06404	1.32746e-09	0.558657	910	451432	1.20423	Z21_OTHER_DIALY	CARDIO	Other dialysis
0.059199	0.00976449	6.06268	1.33872e-09	0.516518	10124	443609	1.06099	AB1_MYCOSES	AB1	Mycoses
0.117756	0.0194271	6.06141	1.34935e-09	0.53456	2338	440301	1.12497	K11_FIBROCHIRLIV	K11	Fibrosis and cirrhosis of liver
0.042503	0.0070187	6.05568	1.39822e-09	0.506914	22199	411682	1.04342	I9_TIA	I9	Transient ischemic attack
0.242938	0.0402594	6.03431	1.59639e-09	0.583947	487	448835	1.27499	RX_L04AB05	RX	Certolizumab pegol
0.0678171	0.0112445	6.03112	1.62825e-09	0.518846	7563	337881	1.07017	J10_NASALPOLYP	J10	Nasal polyp
0.0824977	0.0136924	6.02508	1.69022e-09	0.525135	4854	446523	1.086	D3_SARCOIDOSIS	D3	Sarcoidosis
0.0376992	0.00626177	6.02053	1.73845e-09	0.504681	33250	394758	1.03842	I9_HEARTFAIL_EXMORE	I9	Heart failure, strict
0.0586252	0.00973915	6.01954	1.74917e-09	0.516681	10239	443494	1.06038	ILD_FOR_EXCL	ILD	Diagnoses used for exclusion with ILD
0.0238937	0.00398214	6.0002	1.97071e-09	0.505015	90094	287796	1.02418	M13_ARTHROSIS	M13	Arthrosis
0.0491032	0.00819293	5.99336	2.05543e-09	0.50853	15905	437828	1.05033	I9_NSTEMI	I9	Myocardial infarction, without ST-elevation
0.0697491	0.0116549	5.98454	2.16997e-09	0.5211	7102	240864	1.07224	TEMPOROMANDIB	K11	Temporomandibular joint disorders
0.165767	0.0277141	5.98132	2.21337e-09	0.55263	1116	434894	1.1803	E4_ADDISON	E4	Adrenocortical insufficiency
0.0271919	0.00457304	5.94612	2.74573e-09	0.507879	63608	236510	1.02756	F5_DEPRESSION_DYSTHYMIA	F5	Depression or dysthymia
-0.0549838	0.00925097	-5.94357	2.78874e-09	0.486895	12081	201226	0.9465	C3_BREAST_ERPLUS_EXALLC	C3	Malignant neoplasm of breast, HER-positive
0.0457583	0.00771611	5.93023	3.0251e-09	0.512877	17111	433007	1.04682	D3_ANAEMIA_IRONDEF	D3	Iron deficiency anaemia
0.0463729	0.00782842	5.92366	3.14857e-09	0.511777	16985	435305	1.04746	D3_OTHERANAEMIA	D3	Other anaemias
0.0465994	0.00786807	5.92259	3.16903e-09	0.511859	16799	435305	1.0477	D3_ANAEMIANAS	D3	Other and unspecified anaemias
0.0247023	0.00417413	5.91796	3.25961e-09	0.506527	69104	384629	1.02501	BRONCHITIS	ASTHMA	Bronchitis
0.0300726	0.00508258	5.9168	3.28273e-09	0.506061	44590	409143	1.03053	K11_CONSTIPATION	K11	Constipation
0.0373859	0.00632504	5.91078	3.40496e-09	0.510142	27211	333607	1.03809	R18_FEVER_OTHER_UNKNO_ORIGIN	R18	Fever of other and unknown origin
0.0446578	0.00756496	5.90325	3.56411e-09	0.510652	18182	403936	1.04567	AB1_SEPSIS_EXPLICIT	AB1	Explicit Sepsis
0.0460611	0.00780528	5.90128	3.60703e-09	0.5108	17111	399149	1.04714	AB1_SEPSIS	AB1	Septicaemia
0.0429646	0.00728383	5.89862	3.66547e-09	0.512193	433177	20556	1.0439	ANY_OPER	SHARED	Any operation in hilmo
0.041114	0.00697017	5.89857	3.66676e-09	0.506832	22199	420369	1.04197	G6_TIA	G6	Transient ischemic attack
-0.140248	0.0237866	-5.89609	3.7221e-09	0.452956	1521	450477	0.869143	M13_ANKYLOSPON_STRICT	M13	Ankylosing spondylitis, strict definition
0.018141	0.00307705	5.89557	3.73397e-09	0.505129	178816	265984	1.01831	VWXY20_OTHER_EXTER_CAUSES_ACCIDENTAL_INJURY	VWXY20	Other external causes of accidental injury
0.048625	0.00825531	5.89015	3.85847e-09	0.511393	15156	399149	1.04983	AB1_OTHER_SEPSIS	AB1	Other septicaemia
0.164256	0.0278919	5.88902	3.88495e-09	0.55509	1073	448835	1.17852	RX_L04AB06	RX	Golimumab
-0.0433535	0.00736425	-5.88702	3.93226e-09	0.490309	20586	201494	0.957573	C3_BREAST_EXALLC	C3	Malignant neoplasm of breast
0.0244842	0.0041728	5.86757	4.42221e-09	0.505198	67440	386293	1.02479	J10_ASTHMA_INCLAVO	J10	Asthma, including avohilmo
0.0175361	0.00299044	5.86407	4.51649e-09	0.504502	233752	219981	1.01769	VWXY20_EXTER_CAUSES_MORBIDI_MORTA	VWXY20	External causes of morbidity and mortality
0.0222047	0.00379295	5.8542	4.79304e-09	0.503189	111043	342690	1.02245	I9_OTHHEART	I9	Other heart diseases
0.0177357	0.0030314	5.85066	4.89628e-09	0.505012	187749	265984	1.01789	VWXY20_ACCIDENTS	VWXY20	Accidents
-0.0431067	0.00736984	-5.84907	4.94329e-09	0.49036	20550	201493	0.957809	C3_BREAST_HER2NEG_EXALLC	C3	Malignant neoplasm of breast, HER2-negative
0.0529137	0.00905418	5.84412	5.09266e-09	0.515951	12377	288472	1.05434	K11_DENTOFACIAL_ANOMALIES	K11	Dentofacial anomalies [including malocclusion]
0.0381976	0.00653938	5.84117	5.18363e-09	0.511493	24080	337881	1.03894	J10_VOCALLARYNX	J10	Diseases of vocal cords and larynx+other diseases of upper respiratory tract, no elsewhere classified
0.283638	0.0489579	5.79352	6.89278e-09	0.596556	322	385630	1.32795	E4_HYTHYSUBS	E4	Hypothyroidism due to medicaments and other exogenous substances
0.0550345	0.00952102	5.78031	7.45619e-09	0.5159	11324	312465	1.05658	R18_NAUSEA_VOMITI	R18	Nausea and vomiting
0.0269586	0.00466617	5.77745	7.584e-09	0.505204	52013	372627	1.02733	J10_ASTHMACOPDKELA	J10	Asthma/COPD (KELA code 203)
0.100934	0.0174715	5.77708	7.60102e-09	0.532048	2958	432380	1.1062	COLITCOLLAG	GASTRO	Collagenous colitis
0.133534	0.0231221	5.77516	7.68795e-09	0.538903	1650	447568	1.14286	Z21_KIDNEY_TRANSPLANT_STATUS	DIAB	Kidney transplant status
0.032132	0.00556946	5.76931	7.95944e-09	0.504153	50736	231952	1.03265	FG_DISVEINLYMPH	CARDIO	Diseases of veins, lymphatic vessels and lymph nodes, not elsewhere classified (FINNGEN)
0.0264936	0.00459252	5.76886	7.98073e-09	0.50513	56048	397685	1.02685	R18_SYMPTOMS_SIGNS_INVOLVI_COGNITION_PERCEP_EMOTIONAL_STATE_BEHVI	R18	Symptoms and signs involving cognition, perception, emotional state and behaviour
0.0364745	0.00632591	5.7659	8.12239e-09	0.502336	55853	231952	1.03715	I9_AF	I9	Atrial fibrillation and flutter
0.0494331	0.00857709	5.76339	8.24388e-09	0.51408	13159	401589	1.05068	ASTHMA_OBESITY	ASTHMA	Obesity related asthma
0.0285389	0.00495273	5.76225	8.30022e-09	0.506642	47199	406534	1.02895	N14_RENALTUB	N14	Renal tubulo-interstitial diseases
-0.0464057	0.00807137	-5.74942	8.95521e-09	0.487629	17872	181243	0.954655	C3_MALE_GENITAL	C3	malignant neoplasm of male genital organs
0.0625301	0.0109146	5.72904	1.01002e-08	0.518176	8266	249420	1.06453	COPD_EARLY_EXMORE	COPD	Early onset COPD
0.0242095	0.00422693	5.72743	1.01962e-08	0.504599	70150	383583	1.0245	J10_PNEUMONIA	J10	All pneumoniae
0.0592363	0.0103727	5.71078	1.12458e-08	0.514256	9801	403431	1.06103	AB1_VIRAL_OTHER_INTEST_INFECTIONS	AB1	Viral and other specified intestinal infections
0.0709	0.0124855	5.67858	1.35816e-08	0.518148	6271	384093	1.07347	E4_HYPOOSMNAT	E4	Hypo-osmolality and hyponatraemia
0.0426522	0.00751406	5.67632	1.37625e-08	0.51147	18345	236273	1.04357	O15_HYPTENSPREG	O15	Pregnancy hypertension
0.0381886	0.00674382	5.66275	1.48962e-08	0.510447	22495	394476	1.03893	L12_DERM_NAS	L12	Other and unspecified dermatitis
-0.0498931	0.00881509	-5.65997	1.514e-08	0.483595	13737	438369	0.951331	L12_ACTINKERA	L12	Actinic keratosis
0.322748	0.057067	5.65559	1.55312e-08	0.623014	230	338286	1.38092	AUTOHEP	K11	Autoimmune hepatitis
0.0422238	0.00747661	5.64746	1.6284e-08	0.510622	18508	428311	1.04313	J10_BRONCHITIS	J10	Acute bronchitis
0.0734314	0.0130086	5.64483	1.65345e-08	0.523159	5385	326530	1.07619	M13_TRIGGERFINGER	M13	Trigger finger
0.0402816	0.00714922	5.6344	1.7567e-08	0.510582	20471	234147	1.0411	O15_OEDEM_PROTUR_HYPERT	O15	Oedema, proteinuria and hypertensive disorders in pregnancy, childbirth and the puerperium
0.0799362	0.0142103	5.62524	1.85249e-08	0.521531	4705	423041	1.08322	L12_ULCERLOWLIMB	L12	Ulcer of lower limb, not elsewhere classified
-0.0479078	0.00852869	-5.61725	1.9402e-08	0.487714	14164	340376	0.953222	CD2_INSITU_EXALLC	CD2	In situ neoplasms
0.0238079	0.00424196	5.61248	1.99447e-08	0.504488	69549	383818	1.02409	PNEUMONIA	COPD	Pneumonias (Asthma/COPD co-morbidities)
0.0218046	0.00388598	5.61111	2.01032e-08	0.50423	81106	372627	1.02204	J10_LOWCHRON	J10	Chronic lower respiratory diseases
0.061595	0.0110219	5.58841	2.29153e-08	0.514953	8505	238922	1.06353	NONALLERG_ASTHMA_EXMORE	ASTHMA	Non-allergic asthma (mode)
0.0234581	0.00420388	5.58011	2.40368e-08	0.50395	71728	369007	1.02374	T2D	DIAB	Type 2 diabetes, definitions combined
0.0402123	0.00721345	5.57463	2.4806e-08	0.509365	20342	360393	1.04103	K11_OTHFUNC	K11	Other functional intestinal disorders
0.0278032	0.00498868	5.57325	2.50026e-08	0.506187	44736	407792	1.02819	R18_DYSPNOEA	R18	Dyspnoea
0.0361676	0.00649158	5.57147	2.52601e-08	0.508808	25422	428311	1.03683	J10_LOWERINF	J10	Other acute lower respiratory infections
0.22257	0.0400862	5.55228	2.81967e-08	0.567989	530	450646	1.24928	E4_HYPODRUG	E4	Drug-induced hypoglycaemia without coma
0.0233187	0.00420418	5.54654	2.91371e-08	0.503922	71629	370152	1.02359	E4_DM2_STRICT	E4	Type 2 diabetes, strict (exclude DM1)
-0.048065	0.00866658	-5.54602	2.92243e-08	0.483912	14203	438369	0.953072	L12_NONIONRADISKIN	L12	Skin changes due to chronic exposure to nonionizing radiation
-0.0455289	0.00821564	-5.54173	2.99493e-08	0.487902	17258	181857	0.955492	C3_PROSTATE	C3	Malignant neoplasm of prostate
0.0979584	0.017737	5.52282	3.33598e-08	0.52323	3089	231952	1.10292	I9_HYPTENSEC	I9	Secondary hypertension
0.0191126	0.00348215	5.48874	4.04811e-08	0.504929	107328	346405	1.0193	K11_PULPITIS_4_ONLYAVO	K11	Dental pulpitis 4, only avohilmo
0.0406165	0.00741766	5.47565	4.35918e-08	0.506295	22118	374263	1.04145	H7_CATARACTOTHER	H7	Other cataract
0.473303	0.0865008	5.47166	4.45839e-08	0.644708	109	364434	1.60529	T1D_STRICT2	DIAB	Type 1 diabetes, strict definition, subgroup 2
0.01982	0.00362381	5.46939	4.51587e-08	0.504747	101835	351898	1.02002	H8_EAR_MASTOID	H8	Diseases of the ear and mastoid process
0.204826	0.0375079	5.46089	4.73753e-08	0.566585	585	451899	1.22731	L12_DERMATHERP	L12	Dermatitis herpetiformis
0.0278712	0.00511451	5.44943	5.05326e-08	0.506456	41822	411911	1.02826	ASTHMA_HOSPITAL_MAIN	ASTHMA	Asthma, hospital admissions , main diagnosis only
0.143072	0.0262632	5.44764	5.10413e-08	0.543019	1266	436208	1.15381	N14_DIALYSIS	N14	Dialysis
0.0190002	0.00349148	5.44188	5.27207e-08	0.504855	106479	347254	1.01918	K11_PULPITIS_1_ONLYAVO	K11	Dental pulpitis 1, only avohilmo
0.022471	0.00413122	5.43931	5.34863e-08	0.504979	71668	382065	1.02273	Z21_PERSONS_ENCOUNTERI_HEALTH_SERVI_SPECIFIC_PROCED_HEALTH_CARE	Z21	Persons encountering health services for specific procedures and health care
0.0597624	0.0109884	5.43868	5.36767e-08	0.514824	8505	248261	1.06158	NONALLERG_ASTHMA	ASTHMA	Non-allergic asthma (mode)
-0.0499466	0.00919685	-5.43084	5.60894e-08	0.484085	11446	442287	0.95128	E4_NONTOXIC_THYROID	E4	Nontoxic goitre/thyroid nodule
0.0232772	0.00429476	5.41991	5.96306e-08	0.504203	67657	386076	1.02355	J10_PNEUMOPROBBAC	J10	Pneumonia (excl. viral and due to other infectious organisms not elsewhere classified)
0.150984	0.0278786	5.41577	6.10252e-08	0.5484	1092	434894	1.16298	E4_HYPOPARA	E4	Hypoparathyroidism
0.106119	0.0196036	5.41324	6.1895e-08	0.523846	2401	448636	1.11195	IPF	ILD	Idiopathic pulmonary fibrosis
0.0447305	0.00830919	5.38326	7.31493e-08	0.513752	14035	426022	1.04575	E4_OBESITYNAS	E4	Obesity, other/unspecified
0.0316969	0.00589597	5.37602	7.61493e-08	0.505168	30679	382065	1.0322	Z21_CARE_INVOLVI_USE_REHAB_PROCED	Z21	Care involving use of rehabilitation procedures
0.0305073	0.00568519	5.3661	8.04556e-08	0.507519	34001	333607	1.03098	R18_HEADACHE1	R18	Headache
0.170097	0.031713	5.36363	8.15677e-08	0.557289	837	326530	1.18542	M13_MYOSITIS	M13	Myositis
0.090129	0.016805	5.36322	8.17528e-08	0.525247	3267	384436	1.09432	Z21_TRANSPLANTED_ORGAN_TISSUE_STATUS	COPD	Transplanted organ and tissue status
0.0263457	0.00491234	5.36317	8.17756e-08	0.504202	46205	322314	1.0267	M13_INTERVERTEB	M13	Other intervertebral disc disorders
0.0475407	0.00886942	5.36007	8.31888e-08	0.513961	12795	241823	1.04869	O15_PREEC_OR_FETGRO	O15	Pre-eclampsia or poor fetal growth
0.0471804	0.00880991	5.35538	8.53771e-08	0.513647	12886	433007	1.04831	D3_ANAEMIA_IRONDEF_NAS	D3	Other and unspecified iron deficiency
0.0187316	0.00349911	5.35325	8.63876e-08	0.505878	118404	288472	1.01891	K11_GINGIVITIS_PERIODONTAL	K11	Gingivitis and periodontal diseases
0.0218093	0.00409989	5.31948	1.04064e-07	0.504081	75441	378292	1.02205	J10_INFLUPNEU	J10	Influenza and pneumonia
0.2353	0.0442733	5.3147	1.06831e-07	0.579552	403	453330	1.26529	RESP_ILL_DIS_CLASS_ELSEWHERE	ILD	Respiratory disorders in diseases classified elsewhere
0.0521073	0.00981158	5.3108	1.09145e-07	0.512112	10888	287796	1.05349	M13_GOUT	M13	Gout
-0.0170023	0.00320881	-5.29863	1.16672e-07	0.49582	197259	256474	0.983141	CD2_NEOPLASM	CD2	Neoplasms
0.0250711	0.00473292	5.29718	1.17606e-07	0.504793	54570	341375	1.02539	KNEE_ARTHROSIS	RHEUMA	Gonarthrosis [arthrosis of knee](FG)
0.0398427	0.00752374	5.29559	1.18634e-07	0.512078	17820	435913	1.04065	TEMPOROMANDIB_INCLAVO	K11	Temporomandibular joint disorders, including avohilmo
0.104993	0.019841	5.29174	1.21156e-07	0.528579	2681	51410	1.1107	DM2_NEUROPATHY	E4	Type 2 diabetes with neuropathy
0.234537	0.0443219	5.29169	1.21194e-07	0.577346	408	453325	1.26432	CHRONHEP_NAS	GASTRO	Chronic hepatitis NAS
0.353965	0.0671142	5.27406	1.33435e-07	0.620161	166	451441	1.4247	M13_MICROPOLYANG	M13	Microscopic polyangiitis
0.0675057	0.0128515	5.25276	1.49836e-07	0.51704	6203	166614	1.06984	VOCALCORDDYS	ASTHMA	Vocal cord dysfunction
0.0160216	0.00305204	5.24946	1.52545e-07	0.504262	231129	222604	1.01615	K11_PULPITIS_2	K11	Dental pulpitis 2
0.178285	0.034041	5.23736	1.62889e-07	0.563321	697	453036	1.19517	K11_ORAL_LICHEN_PLANUS	K11	Oral lichen ruber planus
0.0388362	0.00743027	5.22675	1.72513e-07	0.50563	19249	378292	1.0396	J10_PNEUMOBACT	J10	Bacterial pneumoniae
0.163602	0.031381	5.21341	1.85403e-07	0.552736	860	451899	1.17775	L12_BULLOTH	L12	Other bullous disorders
0.162548	0.0311857	5.21227	1.86543e-07	0.555552	862	432686	1.17651	L12_ALOPECAREATA	L12	Alopecia areata
0.0159541	0.00306253	5.20946	1.89395e-07	0.504337	210653	243080	1.01608	K11_CARIES_INCLAVO	K11	Dental caries, including avohilmo
0.0260199	0.00499598	5.20817	1.90716e-07	0.507262	46442	366465	1.02636	J10_ACUTEUPPERINFEC	J10	Acute upper respiratory infections of multiple and unspecified sites
0.0396385	0.00764252	5.18657	2.14198e-07	0.505641	18141	378292	1.04043	J10_PNEUMOBACTEROTH	J10	Bacterial pneumonia, not elsewhere classified
0.0345876	0.00667079	5.18493	2.16102e-07	0.510499	23899	341884	1.03519	G6_MIGRAINE	G6	Migraine
0.0256764	0.00496146	5.17516	2.27716e-07	0.501764	73410	374263	1.02601	H7_CATARACTSENILE	H7	Senile cataract
0.21197	0.0410187	5.16764	2.37069e-07	0.571987	478	439424	1.23611	M13_DERMATOPOLY	M13	Dermatopolymyositis
0.0262359	0.0050901	5.1543	2.54576e-07	0.505483	42342	326530	1.02658	M13_SHOULDER	M13	Shoulder lesions
0.015736	0.00306277	5.13783	2.77935e-07	0.504288	210457	243276	1.01586	K11_CARIES_1	K11	Dental caries 1
-0.030067	0.00585254	-5.13742	2.78535e-07	0.493782	37952	175325	0.970381	CD2_BENIGN_LEIOMYOMA_UTERI_EXALLC	CD2	Leiomyoma of uterus
0.0317046	0.00617413	5.13508	2.82028e-07	0.503768	32733	419755	1.03221	I9_HEARTFAIL_ALLCAUSE	I9	All-cause Heart Failure
0.0313959	0.00612592	5.12509	2.97395e-07	0.503824	33250	420483	1.03189	I9_HEARTFAIL	I9	Heart failure, strict
0.134529	0.0262612	5.12272	3.01163e-07	0.538589	1279	452454	1.144	GENERALI_SKIN_ERUPT_DRUGS_MEDICAM	L12	Generalized skin eruption due to drugs and medicaments
0.0494579	0.00965531	5.12235	3.01754e-07	0.511833	10888	414531	1.0507	GOUT	RHEUMA	Gout, FINNGEN
0.0289987	0.00566958	5.1148	3.14078e-07	0.508585	32536	421197	1.02942	K11_CHOLECYSTECTOMY	K11	Cholecystectomy
0.415495	0.0812743	5.11226	3.18322e-07	0.645687	111	410029	1.51512	RHEUMAT_LUNG	ILD	Rheumatoid lung disease
0.101757	0.0200024	5.08723	3.63326e-07	0.525733	2291	450259	1.10711	AMPUTATION_TOE	DIAB	Amputation of toe
0.0512597	0.0100835	5.08352	3.70509e-07	0.510051	11023	419198	1.0526	H7_AMD	H7	Age-related macular degeneration (whether dry or wet)
0.0349591	0.00688939	5.07433	3.88862e-07	0.50913	21584	432149	1.03558	H7_VISUALDISTBLIND	H7	Visual disturbances and blindness
0.076848	0.0151516	5.07193	3.93803e-07	0.521357	4271	166614	1.07988	SMOKING	MISC	Smoking
0.0541767	0.0106927	5.06668	4.04813e-07	0.516004	8508	288472	1.05567	K11_DISORD_TEETH	K11	Other disorders of teeth and supporting structures
0.164044	0.0323775	5.0666	4.04985e-07	0.552395	768	341375	1.17827	SYSTSCLE_FG	RHEUMA	Systemic sclerosis (FG)
0.0766943	0.0151401	5.06565	4.07015e-07	0.521947	4067	384093	1.07971	E4_HYPOKALAEMIA	E4	Hypokalaemia
0.270022	0.0533207	5.0641	4.10328e-07	0.599875	265	452535	1.30999	SLE_OTH	RHEUMA	Other forms of systemic lupus erythematosus
0.0154682	0.00306358	5.04905	4.44006e-07	0.504265	196945	256788	1.01559	K11_CARIES_3	K11	Dental caries 3
0.0207637	0.00411332	5.04792	4.46641e-07	0.503296	75943	365838	1.02098	T2D_INCLAVO	DIAB	Type 2 diabetes, definitions combined, including avohilmo
-0.0419695	0.00832264	-5.0428	4.58758e-07	0.485514	15364	438369	0.958899	L12_RADIATIONRELATEDSKIN	L12	Radiation-related disorders of the skin and subcutaneous tissue
0.0914706	0.0181552	5.03825	4.69803e-07	0.528414	2799	434925	1.09578	R18_ELEVATED_BLOOD_GLUCOSE_LEVEL	R18	Elevated blood glucose level
0.055542	0.0110655	5.01941	5.18315e-07	0.51583	7868	445865	1.05711	G6_POLYNEU	G6	Polyneuropathies and other disorders of the peripheral nervous system
0.0276663	0.00551319	5.0182	5.21587e-07	0.505796	37886	360393	1.02805	K11_DIVERTIC	K11	Diverticular disease of intestine
0.0383746	0.00764908	5.01689	5.25134e-07	0.502998	32849	231952	1.03912	I9_AF_REIMB	I9	Atrial fibrillation and flutter with reimbursement
0.0497299	0.00994718	4.9994	5.75094e-07	0.514473	9990	432380	1.05099	K11_OTHENTERCOL	K11	Other noninfective gastroenteritis and colitis
0.130399	0.0260872	4.99857	5.77583e-07	0.543743	1264	451079	1.13928	Z21_PREPAR_CARE_DIALY	CARDIO	Preparatory care for dialysis
0.0181133	0.00362621	4.99511	5.88022e-07	0.503113	99107	322314	1.01828	M13_DORSOPATHYOTH	M13	Other dorsopathies, not elsewhere classified
0.0601294	0.012045	4.99204	5.97443e-07	0.51394	7589	298486	1.06197	DRY_AMD	H7	Dry age-related macular degeneration (includes geographic atrophy)
0.0151997	0.00304874	4.98558	6.17755e-07	0.503838	271832	181901	1.01532	ST19_INJURY_POISO_CERTA_OTHER_CONSE_EXTER_CAUSES	ST19	Injury, poisoning and certain other consequences of external causes
0.0682434	0.013715	4.97583	6.4968e-07	0.520085	4828	444826	1.07063	ETMOIDECTOMY	ASTHMA	Ethmoidectomy
0.0468204	0.00944285	4.95829	7.1115e-07	0.512834	10851	385082	1.04793	K11_FUNCDYSP	K11	Functional dyspepsia
0.0693588	0.0140146	4.94905	7.45761e-07	0.51955	4789	446531	1.07182	D3_PURPURA_AND3_OTHER_HAEMORRHAGIC	D3	Purpura and other haemorrhagic conditions
0.0223671	0.00452996	4.93759	7.9093e-07	0.504248	60007	378292	1.02262	J10_PNEUMONAS	J10	Pneumonia, organism unspecified
0.0856241	0.0173483	4.93559	7.99084e-07	0.520726	3202	308925	1.0894	ILD_HOSPITAL_PULM_INFECT	ILD	ILD, hospital admission 2, with pulmonary infections
0.0356858	0.00723048	4.93547	7.99593e-07	0.505029	19975	424017	1.03633	PNEUMOBACTKNOWN	ASTHMA	Bacterial pneumonia (organism specified)
0.0479856	0.00973763	4.92785	8.31406e-07	0.514085	10296	426987	1.04916	L12_ABSCESS_CUT	L12	Cutaneous abscess, furuncle and carbuncle
0.0288714	0.00585955	4.92724	8.3398e-07	0.505982	33543	249893	1.02929	ST19_INTRACRATRAUMA	ST19	Intracranial trauma
-0.0447392	0.00909333	-4.92	8.65429e-07	0.488245	12081	242015	0.956247	C3_BREAST_ERPLUS	C3	Malignant neoplasm of breast, HER-positive
0.0149984	0.00305493	4.90956	9.12787e-07	0.503908	227744	225989	1.01511	K11_PULPITIS_2_ONLYAVO	K11	Dental pulpitis 2, only avohilmo
0.0311186	0.00634337	4.90569	9.30987e-07	0.505784	25696	428037	1.03161	R18_SYMPTOMS_SIGNS_INVOLVI_NERVOUS_MUSCULOS_SYSTEMS	R18	Symptoms and signs involving the nervous and musculoskeletal systems
0.0604458	0.0123233	4.905	9.34279e-07	0.518023	6344	333607	1.06231	R18_ENLARGED_LYMPH_NODES	R18	Enlarged lymph nodes
0.349625	0.0712831	4.90473	9.3556e-07	0.621253	145	453588	1.41853	C3_STOMACH_NEUROENDOCRINE	C3	Neuroendocrine tumor and carcinoma of stomach
0.0552643	0.0112898	4.89504	9.82834e-07	0.515711	7615	434894	1.05682	E4_PARATHYRO	E4	Disorders of parathyroid gland
0.0532842	0.0108902	4.89287	9.93772e-07	0.517045	8115	288472	1.05473	K11_PARODON_PERIAPIC_CHRONIC	K11	Chronic periapical parodontitis
0.325679	0.0667875	4.87635	1.08065e-06	0.617268	169	442914	1.38497	FELTY	RHEUMA	Felty syndrome
0.0182916	0.00375589	4.87012	1.11533e-06	0.505165	92358	322557	1.01846	SSRI	RX	Selective serotonin reuptake inhibitors
0.0518419	0.0106657	4.8606	1.1703e-06	0.514586	8266	433110	1.05321	COPD_EARLY	COPD	Early onset COPD
0.0347802	0.0071582	4.85878	1.18108e-06	0.509098	19780	432149	1.03539	H7_VISUDISTURB	H7	Visual disturbances
0.0473572	0.00974787	4.8582	1.18456e-06	0.51446	10366	341884	1.0485	G6_MIGRAINE_WITH_AURA	G6	Migraine with aura
0.0150296	0.0030969	4.8531	1.21548e-06	0.504003	247365	206368	1.01514	K11_DENTAL_OPER	K11	Dental operations
0.027457	0.00566098	4.85022	1.23325e-06	0.50882	33621	420112	1.02784	ST19_INJURI_ANKLE_FOOT	ST19	Injuries to the ankle and foot
0.030959	0.00639409	4.84181	1.28661e-06	0.506372	26066	287796	1.03144	M13_ARTHROSIS_OTH	M13	Other arthrosis
0.023311	0.00481704	4.83927	1.30315e-06	0.504956	54570	287796	1.02358	M13_ARTHROSIS_KNEE	M13	Gonarthrosis
0.0150754	0.00312121	4.82998	1.36543e-06	0.504295	172104	281629	1.01519	K11_CARIES_3_OPER	K11	Dental caries 3 and operation codes
0.0234706	0.0048623	4.82705	1.38569e-06	0.505867	50486	330460	1.02375	KRA_PSY_ANXIETY_EXMORE	KRA_PSY	Anxiety disorders
0.155892	0.0324198	4.80855	1.52032e-06	0.550273	768	439424	1.1687	M13_SYSTSLCE	M13	Systemic sclerosis
0.118056	0.0245846	4.80203	1.57062e-06	0.534272	1466	452267	1.12531	L12_AGEP	L12	Acute generalized exanthematous pustulosis
0.0543006	0.0113096	4.80128	1.57652e-06	0.513432	7713	287796	1.0558	M13_ARTHROSIS_POLY	M13	Polyarthrosis
0.0566123	0.0117936	4.80024	1.58475e-06	0.515828	6666	326530	1.05825	M13_ADHCAPSULITIS	M13	Adhesive capsulitis of shoulder
0.123426	0.0257201	4.79881	1.59613e-06	0.533199	1307	446969	1.13137	N14_CHRONEPHROPATH	N14	Chronic nephritic syndrome
0.342128	0.0713816	4.79295	1.6435e-06	0.619174	145	345118	1.40794	C3_STOMACH_NEUROENDOCRINE_EXALLC	C3	Neuroendocrine tumor and carcinoma of stomach
0.199181	0.0415952	4.78857	1.67975e-06	0.567066	459	341375	1.2204	DERMATOPOLY_FG	RHEUMA	Dermatopolymyositis (FG)
0.0273871	0.00573427	4.77605	1.78772e-06	0.504203	33364	420369	1.02777	G6_OTHNEU	G6	Other neurological diseases
0.0367751	0.00773578	4.7539	1.9953e-06	0.507735	18777	413784	1.03746	H7_MACULADEGEN	H7	Degeneration of macula and posterior pole
0.0208624	0.00439267	4.74937	2.0405e-06	0.502687	62785	384681	1.02108	BIGUANIDES	RX	Biguanides
0.0147002	0.00310264	4.73795	2.15887e-06	0.504167	183595	270138	1.01481	K11_CARIES_1_OPER	K11	Dental caries 1 and operation codes
0.06279	0.0132796	4.72831	2.26401e-06	0.514876	5622	446995	1.0648	I9_HYPOTE	I9	Hypotension
0.0638071	0.0134951	4.72818	2.26543e-06	0.520144	5037	423041	1.06589	L12_ATROPHICSKIN	L12	Atrophic disorders of skin
0.0339669	0.00719659	4.71986	2.36006e-06	0.507579	20977	333607	1.03455	R18_SYNCO_COLLAP	R18	Syncope and collapse
0.0568999	0.0120972	4.70356	2.55667e-06	0.515843	6310	447423	1.05855	DENTAL_TMD_OPER	DENTAL	TMD related operations
0.0262956	0.00559736	4.69787	2.62892e-06	0.506734	39264	215354	1.02664	O15_PREG_OTHER_MAT_DISORD	O15	Other maternal disorders predominantly related to pregnancy
0.0656236	0.0139705	4.6973	2.63624e-06	0.51945	4641	444965	1.06782	FESS	ASTHMA	FESS (DNB20)
0.0400815	0.00853854	4.69418	2.67672e-06	0.511804	13519	337881	1.0409	J10_CHRONRHINITIS	J10	Chronic rhinitis, nasopharyngitis and pharyngitis
0.0554681	0.0118335	4.68736	2.7675e-06	0.512977	7058	403877	1.05704	AB1_SEPSIS_VIRAL	AB1	Viral Sepsis
0.0522389	0.0111459	4.68682	2.77476e-06	0.514755	7755	288472	1.05363	K11_SALIVARY	K11	Diseases of salivary glands
-0.0522779	0.0111568	-4.68573	2.78962e-06	0.481959	7700	410029	0.949065	SPONDYLOARTHRITIS	ILD	Spondyloarthritis
0.0370192	0.00790613	4.68234	2.83612e-06	0.508689	16343	437390	1.03771	ST19_INJURI_ABDOMEN_LOWER_BACK_LUMBAR_SPINE_PELVIS	ST19	Injuries to the abdomen, lower back, lumbar spine and pelvis
-0.0336948	0.0072012	-4.67905	2.88204e-06	0.491512	20586	234032	0.966867	C3_BREAST	C3	Malignant neoplasm of breast
0.0376503	0.00804722	4.67867	2.88746e-06	0.505088	20044	182596	1.03837	I9_HEARTFAIL_AND_OVERWEIGHT	CARDIO	Heart failure and bmi 25plus
0.0458171	0.00980329	4.67365	2.95896e-06	0.51001	11595	231952	1.04688	I9_PAROXTAC	I9	Paroxysmal tachycardia
0.103309	0.0221129	4.6719	2.98429e-06	0.530286	1834	451899	1.10883	L12_BULLOUS	L12	Bullous disorders
0.0553314	0.0118453	4.67116	2.9951e-06	0.512923	7044	403877	1.05689	AB1_SEPSIS_VIRAL_IMPL	AB1	Implicit viral Sepsis
0.0216333	0.00464689	4.65543	3.23313e-06	0.505824	53313	394756	1.02187	F5_DEPRESSIO	F5	Depression
0.0318678	0.0068458	4.65509	3.23837e-06	0.505127	23153	322314	1.03238	M13_SPINSTENOSIS	M13	Spinal stenosis
0.0399097	0.00857571	4.65381	3.25854e-06	0.511894	13102	326530	1.04072	M13_ENTESOPATHYOTH	M13	Other enthesopathies
0.0399893	0.00859613	4.65202	3.28704e-06	0.508538	19070	51011	1.0408	DM2_RETINOPATHY	E4	Type 2 diabetes with retinopathy
0.0142887	0.00307298	4.64979	3.32273e-06	0.503845	193231	260502	1.01439	K11_CARIES_3_ONLYAVO	K11	Dental caries 3, only avohilmo
0.217124	0.0467371	4.64564	3.39019e-06	0.575373	354	287796	1.2425	M13_PALINDROMIC	M13	Palindromic rheumatism
-0.0334245	0.00720674	-4.63795	3.51881e-06	0.491567	20550	234066	0.967128	C3_BREAST_HER2NEG	C3	Malignant neoplasm of breast, HER2-negative
0.02046	0.0044202	4.62874	3.679e-06	0.505445	59257	394476	1.02067	L12_DERMATITISECZEMA	L12	Dermatitis and eczema
0.22613	0.0489361	4.62092	3.82045e-06	0.573159	328	412885	1.25374	H7_EXOPTHALMUS	H7	Exophthalmic conditions
0.151	0.0326922	4.61882	3.8592e-06	0.548938	755	452978	1.163	SYSTSCLE_ICD10	RHEUMA	Systemic sclerosis, icd10
0.0455188	0.00986797	4.61279	3.97306e-06	0.507379	11655	316345	1.04657	I9_HYPTENSHR	I9	Hypertensive heart and/or renal disease
0.0429013	0.00932504	4.60066	4.21156e-06	0.509484	11411	441230	1.04383	VWXY20_TYPE_ACCIDENT	VWXY20	Type of accident
0.118637	0.0258322	4.59261	4.37732e-06	0.537728	1282	287796	1.12596	M13_POLYARTHRITIS	M13	Polyarthritis, unspecified
0.339426	0.0741459	4.57781	4.69867e-06	0.626925	137	446523	1.40414	D3_DEF_IIGA	D3	Selective deficiency of immunoglobulin A [IgA]y
0.0511673	0.0112117	4.56372	5.02552e-06	0.51157	7867	437390	1.0525	ST19_FRACT_LUMBAR_SPINE_PELVIS	ST19	Fracture of lumbar spine and pelvis
0.0499182	0.0109715	4.54982	5.36929e-06	0.513742	8655	141300	1.05119	N14_PHIMOSIS	N14	Redundant prepuce, phimosis and paraphimosis
0.0635994	0.0140252	4.53466	5.76965e-06	0.516399	4894	384093	1.06567	E4_LIPOPROTNAS	E4	Disorder of lipoprotein metabolism, unspecified
0.0604668	0.0133378	4.53348	5.80188e-06	0.518783	5282	423041	1.06233	L12_OTHERDISSKINANDSUBCUTIS	L12	Other disorders of skin and subcutaneous tissue, not elsewhere classified
0.0139032	0.00306981	4.52902	5.92585e-06	0.503703	206440	247293	1.014	K11_CARIES_1_ONLYAVO	K11	Dental caries 1, only avohilmo
0.160643	0.0354817	4.5275	5.96861e-06	0.547285	679	450259	1.17427	AMPUTATION_ANKLEBONES	DIAB	Amputation of ankle bones
0.0150616	0.00332882	4.5246	6.05089e-06	0.502758	127897	325836	1.01518	F5_PSYCH	F5	Psychiatric diseases
0.0947932	0.0209687	4.5207	6.16341e-06	0.523368	2085	341375	1.09943	OSTEOPOROSIS_FRACTURE_FG	RHEUMA	Osteoporosis with pathological fracture (FG)
0.0457538	0.0101413	4.51165	6.43261e-06	0.514833	9311	326530	1.04682	M13_MYALGIA	M13	Myalgia
0.0290202	0.00643706	4.5083	6.53502e-06	0.505384	27146	341375	1.02945	COX_ARTHROSIS	RHEUMA	Coxarthrosis [arthrosis of hip](FG)
0.0418171	0.00927576	4.50821	6.53765e-06	0.512109	11572	333607	1.0427	R18_PAIN_NOT_ELSEW_CLASSIFIED	R18	Pain, not elsewhere classified
0.0535771	0.0118947	4.50427	6.66013e-06	0.514879	6758	445865	1.05504	G6_POLYOTHUNS	G6	Other and unspecified polyneuropathies, also in other diseases
0.0293153	0.00651579	4.49912	6.82342e-06	0.505394	28132	384436	1.02975	Z21_PRESENCE_OTH_FUNCTIONAL_IMPLANTNTS	Z21	Presence of other functional implants
0.0215135	0.00478324	4.49767	6.8702e-06	0.505782	50486	403247	1.02175	KRA_PSY_ANXIETY	KRA_PSY	Anxiety disorders
0.0334039	0.00743255	4.49427	6.98098e-06	0.506576	18172	428037	1.03397	R18_OTHER_SYMPTOMS_SIGNS_INVOLVI_NERVOUS_MUSCULOS_SYSTEMS	R18	Other symptoms and signs involving the nervous and musculoskeletal systems
0.0236391	0.00526517	4.48972	7.13178e-06	0.506435	43819	180063	1.02392	O15_ABORT_MEDICAL	O15	Medical abortion
0.0768709	0.0171683	4.4775	7.55226e-06	0.527591	3006	450727	1.0799	NAFLD	GASTRO	Nonalcoholic fatty liver disease
0.0764526	0.0170836	4.47521	7.63369e-06	0.520192	3104	401589	1.07945	ASTHMA_EOSINOPHIL_SUGG	ASTHMA	Suggestive for eosinophilic asthma
0.0873286	0.0195147	4.47502	7.64027e-06	0.522137	2349	423041	1.09126	L12_CORNSANDCALLOS	L12	Corns and callosities
0.0839458	0.0187753	4.47108	7.78248e-06	0.518289	2661	383930	1.08757	ILD_HOSPITAL_PNEUMONIA_SEPSIS	ILD	ILD, hospital admissions 3, with pneumonia sepsis
0.0310406	0.00695904	4.46047	8.17807e-06	0.507718	21047	432686	1.03153	L12_DISORDSKINAPPENDIX	L12	Disorders of skin appendages
0.0180159	0.004054	4.44398	8.83106e-06	0.503236	74560	322314	1.01818	M13_DORSALGIA	M13	Dorsalgia
0.0237894	0.00535594	4.44169	8.92555e-06	0.502527	41628	412105	1.02407	I9_CEREBVASC	I9	Cerebrovascular diseases
-0.090723	0.0204715	-4.43168	9.35035e-06	0.474526	2349	344581	0.913271	CD2_INSITU_SKIN_FACE_EXALLC	CD2	Carcinoma in situ of skin of other and unspecified parts of face
0.0474992	0.010727	4.428	9.51091e-06	0.514192	8429	426987	1.04865	L12_CELLULITIS	L12	Cellulitis
-0.0370571	0.00839237	-4.41557	1.00745e-05	0.489563	14164	439569	0.963621	CD2_INSITU	CD2	In situ neoplasms
0.0663196	0.0150273	4.41328	1.01817e-05	0.517068	4163	449570	1.06857	G6_MYONEU	G6	Diseases of the myoneural junction and muscle
0.0569077	0.012915	4.40633	1.05138e-05	0.517609	5449	326530	1.05856	M13_RHEUMATISM	M13	Rheumatism, unspecified
0.0982592	0.0223	4.40625	1.05177e-05	0.529369	1868	423041	1.10325	L12_DECUBITANSULCERANDPRESSURE	L12	Decubitus ulcer and pressure area
0.0211826	0.00480888	4.4049	1.05834e-05	0.505763	49916	403817	1.02141	F5_NEUROTIC	F5	Neurotic, stress-related and somatoform disorders
0.0170978	0.00391047	4.37231	1.22937e-05	0.503497	82543	371190	1.01724	VWXY20_FALL_SAME_LEVEL	VWXY20	Fall on same level
0.175015	0.0400323	4.37185	1.23197e-05	0.560741	504	449570	1.19126	G6_MYASTHENIA	G6	Myasthenia gravis
0.325246	0.0744475	4.36879	1.24937e-05	0.612238	132	448636	1.38437	ILD_SYST_AUTO	ILD	ILD related to systemic autoimmune disease
0.0783043	0.0179288	4.36752	1.25664e-05	0.519365	3151	394476	1.08145	L12_INTERNALSUBSTANCEDERM	L12	Dermatitis due to substances taken internally
0.0413639	0.0094848	4.36107	1.29427e-05	0.514525	12010	98965	1.04223	RX_FENAMATES	RX	Fenamates
0.0196657	0.00451607	4.35461	1.33303e-05	0.504856	59121	330460	1.01986	KRA_PSY_MOOD_EXMORE	KRA_PSY	Mood disorders
0.0688649	0.0158432	4.34665	1.38233e-05	0.520456	3632	450101	1.07129	K11_PERITON	K11	Diseases of peritoneum
0.059765	0.0137849	4.33555	1.45395e-05	0.516687	4869	448864	1.06159	CIRRHOSIS_BROAD	GASTRO	Cirrhosis, broad definition used in the article https://doi.org/10.1101/594523
0.0580764	0.0134211	4.32725	1.50986e-05	0.515705	5065	448668	1.0598	OPER_SHB00	DENTAL	Preparation and fitting of bite rail to mouth
-0.0376331	0.00870479	-4.32327	1.53735e-05	0.490635	12800	440933	0.963066	RX_ERPLUS	RX	Medicines for HER+ breast cancer
0.0459706	0.0106732	4.30709	1.65416e-05	0.51411	8455	440335	1.04704	H8_EXTOTITIS	H8	Otitis externa
0.0712031	0.0165476	4.30293	1.68552e-05	0.52356	3262	423041	1.0738	L12_LICHENSCLERATROPH	L12	Lichen sclerosus et atrophicus
0.135332	0.0315335	4.29169	1.77316e-05	0.545683	845	423041	1.14492	L12_GRANULOMATOUSSKIN	L12	Granulomatous disorders of skin and subcutaneous tissue
0.0568293	0.0132428	4.29134	1.776e-05	0.516699	5364	288472	1.05848	K11_PERIODON_CHRON	K11	Chronic periodontitis
0.0493815	0.0115168	4.28779	1.80457e-05	0.51408	7202	446531	1.05062	D3_COAGDEF_PURPUR_HAEMORRHAGIC	D3	Coagulation defects, purpura and other haemorrhagic conditions
0.129007	0.0300975	4.2863	1.81676e-05	0.539415	968	446531	1.1377	D3_ITP	D3	Idiopathic thrombocytopenic purpura
0.0381587	0.00893347	4.27144	1.94217e-05	0.508122	12503	441230	1.0389	VWXY20_SUPPLE_FACTO_RELATED_CAUSES_MORBIDI_MORTA_CLASSIFIED_ELSEW	VWXY20	Supplementary factors related to causes of morbidity and mortality classified elsewhere
0.0273224	0.00642781	4.25065	2.13149e-05	0.505844	26783	249893	1.0277	ST19_CONCUSSION	ST19	Concussion
0.0274924	0.00647184	4.248	2.15691e-05	0.503099	27303	411682	1.02787	I9_STR_EXH	I9	Ischaemic Stroke, excluding all haemorrhages
0.0661372	0.0156092	4.23707	2.2646e-05	0.51776	3819	394476	1.06837	L12_PRURITUS	L12	Pruritus
-0.0676215	0.0159597	-4.237	2.26524e-05	0.481904	4078	345118	0.934614	C3_SQUOMOUS_CELL_CARCINOMA_SKIN_EXALLC	C3	Squamous cell neoplasms and carcinomas of the skin
0.0230755	0.00545277	4.23188	2.31751e-05	0.504495	37506	397685	1.02334	R18_DIZZI_GIDDI	R18	Dizziness and giddiness
-0.0438114	0.0103557	-4.23065	2.33021e-05	0.487327	9150	245468	0.957134	N14_ENDOMETRIOSIS_ASRM_STAGE3_4	N14	Endometriosis ASRM stages 3,4
0.0148828	0.00353287	4.21266	2.5238e-05	0.50231	120242	333491	1.01499	M13_ARTHROSIS_INCLAVO	M13	Artrosis, including avohilmo
0.0543008	0.0129381	4.19696	2.70525e-05	0.51367	5834	384093	1.0558	E4_FH	E4	Familial hypercholesterolemia
0.0471566	0.0112387	4.19593	2.71757e-05	0.512649	7562	397583	1.04829	K11_ACUTPANC	K11	Acute pancreatitis
0.0285089	0.00680749	4.18787	2.81587e-05	0.505372	24275	333607	1.02892	R18_MALAI_FATIG	R18	Malaise and fatigue
0.0856371	0.0204632	4.18493	2.85254e-05	0.524116	2148	450101	1.08941	K11_PERITONITIS	K11	Acute peritonitis
0.0345367	0.00826606	4.17814	2.93908e-05	0.508284	14824	413113	1.03514	ST19_FRACT_SHOUL_UPPER_ARM	ST19	Fracture of shoulder and upper arm
0.0483047	0.0115634	4.17737	2.94902e-05	0.516593	7060	440367	1.04949	AB1_SEXUAL_TRANSMISSION_NOS	AB1	Other predominantly sexually transmitted diseases, not elsewhere classified
0.0214376	0.00513271	4.17666	2.95818e-05	0.50569	42717	287796	1.02167	M13_KNEEDERANGEMENTS	M13	Internal derangement of knee
0.0139785	0.00336677	4.15189	3.29737e-05	0.502677	123273	330460	1.01408	KRA_PSY_ANYMENTAL	KRA_PSY	Any mental disorder
0.0596149	0.0143895	4.14294	3.42888e-05	0.514392	4510	443609	1.06143	AB1_DERMATOPHYTOSIS	AB1	Dermatophytosis
0.248038	0.0601345	4.12472	3.71189e-05	0.585009	206	322314	1.28151	M13_ATLOAXSUBLUX	M13	Atlantoaxial subluxation
0.293933	0.0714067	4.11633	3.84959e-05	0.6018	144	448377	1.34169	ILD_ELSEWHERE	ILD	ILD and respiratory illness in diseases classified elsewhere
0.0267869	0.00651027	4.11457	3.87908e-05	0.505547	27146	287796	1.02715	M13_ARTHTROSIS_COX	M13	Coxarthrosis
0.0701314	0.0170589	4.11114	3.93712e-05	0.517382	3278	436208	1.07265	N14_RENFAILNAS	N14	Unspecified kidney failure
0.0410328	0.00998201	4.11067	3.94512e-05	0.512208	9782	420112	1.04189	ST19_FRACT_FOOT_ANKLE	ST19	Fracture of foot, except ankle
0.0182697	0.00444812	4.10729	4.00336e-05	0.5048	58977	394756	1.01844	F5_MOOD	F5	Mood [affective] disorders
0.0194396	0.00474561	4.09632	4.19762e-05	0.506323	49266	404467	1.01963	VWXY20_EXPOS_UNSPE_FACTOR	VWXY20	Exposure to unspecified factor
0.0615016	0.0150152	4.09596	4.20418e-05	0.51684	4112	288472	1.06343	K11_MISS_TEETH_ACCID_EXTR_PAROD	K11	Missing teeth due to accident, extraction or parodontitis
0.0496392	0.0121326	4.09139	4.28799e-05	0.511554	6738	446995	1.05089	I9_OTH	I9	Other CVD
0.0140235	0.00342956	4.08901	4.3322e-05	0.503024	118054	335679	1.01412	FALLS	MISC	Falls/tendency to fall
0.0255359	0.0062531	4.08371	4.43216e-05	0.509582	29553	217833	1.02586	Z21_FOLLOW__EXAM_TREAT_CONDI_OTH_MALIG_NEOPLASMS	Z21	Follow-up examination after treatment for conditions other than malignant neoplasms
0.146424	0.0359252	4.07582	4.58532e-05	0.541413	658	413784	1.15769	H7_BCKRNDRETINOPAT	H7	Background retinopathy and retinal vascular changes
0.0180853	0.00444313	4.07041	4.69301e-05	0.504748	59121	394612	1.01825	KRA_PSY_MOOD	KRA_PSY	Mood disorders
0.0511343	0.0125772	4.06563	4.7903e-05	0.516214	5982	404657	1.05246	G6_MIGRAINE_WITH_AURA_TRIPTAN	G6	Migraine with aura and triptan purchases
0.0492323	0.0121141	4.06406	4.82268e-05	0.513909	6392	403817	1.05046	F5_SOMATOFORM	F5	Somatoform disorder
-0.0358445	0.00885288	-4.04891	5.14567e-05	0.490649	13182	439767	0.96479	ATOPIC_STRICT	L12	Atopic dermatitis, strict definition
-0.0549698	0.0136528	-4.02625	5.66728e-05	0.486461	5122	344792	0.946514	C3_MELANOMA_EXALLC	C3	Malignant melanoma
0.0373742	0.00929599	4.02046	5.80835e-05	0.511631	12552	422407	1.03808	H8_SUP_ACUTE	H8	Acute suppurative otitis media
0.227675	0.0567462	4.01216	6.01661e-05	0.582918	235	449570	1.25568	G6_MYOMUSCINOTH	G6	Disorders of myoneural junction and muscle in diseases classified elsewhere
-0.0399111	0.00995048	-4.01098	6.0468e-05	0.489855	9600	444133	0.960875	RX_L02BG	RX	L02BG Aromatase inhibitors
0.348702	0.0869436	4.01067	6.05466e-05	0.623012	96	384093	1.41723	E4_AMYL_SCNDSYST	E4	Secondary systemic amyloidosis
0.0220563	0.00550647	4.00553	6.18789e-05	0.507978	35281	418452	1.0223	VWXY20_EXPOS_OTHER_SPECIFE_FACTO	VWXY20	Exposure to other specified factors
0.0293853	0.00735899	3.99312	6.5209e-05	0.505957	18848	434885	1.02982	ST19_INJURI_THORAX	ST19	Injuries to the thorax
0.117974	0.0295809	3.98819	6.65799e-05	0.534866	1008	446969	1.12522	N14_NEPHROTICSYND	N14	Nephrotic syndrome
0.0290206	0.00728361	3.98437	6.76604e-05	0.507248	18835	434898	1.02945	ABDOM_HERNIA	K11	Hernia of abdominal wall
0.0371313	0.00932404	3.98231	6.82475e-05	0.507882	11410	434885	1.03783	ST19_FRACT_RIBS_STERNUM_THORACIC_SPINE	ST19	Fracture of rib(s), sternum and thoracic spine
0.0325632	0.00818425	3.97876	6.92758e-05	0.508105	14741	429396	1.0331	H7_KERATITIS	H7	Keratitis
0.0414452	0.010427	3.97481	7.04346e-05	0.506728	10283	316345	1.04232	I9_HYPTENSHD	I9	Hypertensive Heart Disease
0.03856	0.00970414	3.97356	7.08075e-05	0.510919	10270	360393	1.03931	K11_FISSANAL	K11	Fissure and fistula of anal and rectal regions
0.0159418	0.00401447	3.97109	7.15441e-05	0.502469	77222	376511	1.01607	RX_N05C	F5	Use of hypnotics and sedatives
0.0773531	0.0194954	3.96776	7.25501e-05	0.514193	2722	231952	1.08042	I9_CARDARR	I9	Cardiac arrest
0.0368327	0.0092835	3.96755	7.26154e-05	0.511561	12760	200533	1.03752	O15_MATERN_CARE_OTHER	O15	Maternal care for other known or suspected fetal problems
0.0378366	0.00954053	3.96588	7.3125e-05	0.508029	10684	412885	1.03856	H7_BLEPHAROCHALASIS	H7	Blepharochalasis
0.0227577	0.00573864	3.9657	7.31815e-05	0.503772	34881	342690	1.02302	I9_OTHARR	I9	Other arrhythmias
0.0258419	0.00653152	3.95649	7.60594e-05	0.504041	24345	322314	1.02618	M13_SPONDYLOSIS	M13	Spondylosis
0.0284859	0.00720203	3.95526	7.64518e-05	0.505291	20556	433177	1.0289	ST19_INJURI_HIP_THIGH	ST19	Injuries to the hip and thigh
-0.0650636	0.0164597	-3.95291	7.72073e-05	0.479947	3459	245468	0.937008	N14_ENDOMETRIOSIS_DEEP	N14	Deep endometriosis
0.0507035	0.01283	3.95196	7.75146e-05	0.508782	5968	443741	1.05201	PAR	DIAB	Peripheral arterial reconstruction
0.0411071	0.0104137	3.94739	7.90063e-05	0.507455	9511	444222	1.04196	I9_NCMI	I9	Myocardial infarction, unclassifiable
0.0728265	0.0184555	3.94605	7.94501e-05	0.520267	2698	448722	1.07554	VWXY20_ASSAU_BODILY_FORCE	VWXY20	Assault by bodily force
0.037973	0.00962645	3.94465	7.99169e-05	0.509858	10739	234147	1.0387	O15_GESTAT_HYPERT	O15	Gestational [pregnancy-induced] hypertension
0.130553	0.033102	3.94396	8.01476e-05	0.543784	748	341375	1.13946	ARTHRO_SPEC	RHEUMA	Other specific arthropathies
0.161244	0.0410419	3.92878	8.53793e-05	0.554137	461	453272	1.17497	CREST	RHEUMA	CR(E)ST syndrome
0.044087	0.0112225	3.92845	8.54949e-05	0.511725	7562	445534	1.04507	PANCREATITIS	DIAB	Acute pancreatitis (for exclusion)
-0.0421451	0.0107297	-3.92787	8.57e-05	0.489281	8801	345118	0.958731	C3_COLORECTAL_EXALLC	C3	Colorectal cancer
0.14288	0.0364475	3.92017	8.84882e-05	0.538408	618	432686	1.15359	L12_NAILNAS	L12	Other and unspecified nail disorders
0.0173869	0.0044364	3.91916	8.88585e-05	0.504416	59385	394348	1.01754	F5_ADO	F5	Affective disorder, aux endpoint for F5_SAD
0.119405	0.0304672	3.91913	8.88703e-05	0.536754	946	420324	1.12683	I9_ARTEMBTHRNAS	I9	Other arterial embolism and thrombosis
0.145249	0.0371235	3.91258	9.13135e-05	0.543158	607	384093	1.15633	E4_AMYLOIDOSIS	E4	Amyloidosis
0.0154604	0.00395558	3.9085	9.28696e-05	0.50377	84760	368973	1.01558	N14_URINOTH	N14	Other diseases of urinary system
0.169571	0.0434249	3.90494	9.42503e-05	0.553758	430	439424	1.1848	M13_NECROVASCNAS	M13	Other specified/unspecified necrotizing vasculopathies
0.140041	0.0358858	3.90241	9.52413e-05	0.543806	650	443609	1.15032	AB1_OTHER_SUPERF_MYCOSIS	AB1	Other superficial mycoses
0.0205818	0.00527855	3.89915	9.65329e-05	0.506202	37888	415845	1.0208	K11_APPENDIX	K11	Diseases of appendix
0.0250363	0.00642632	3.89589	9.78369e-05	0.506196	24999	385381	1.02535	ST19_FRACT_LOWER_LEG_INCLU_ANKLE	ST19	Fracture of lower leg, including ankle
0.151566	0.0389476	3.89155	9.96049e-05	0.545052	547	453186	1.16366	K11_ORAL_LEUCOPLACIA	K11	Oral leukoplakia
0.0310615	0.00800171	3.88185	0.000103664	0.506087	16489	433110	1.03155	COPD_MULTIMORB	COPD	COPD related to multimorbidity
0.0299877	0.00773416	3.8773	0.000105621	0.508269	16901	403817	1.03044	F5_STRESSOTH	F5	Other reaction to severe stress, and adjustment disorders
0.123198	0.0317793	3.87668	0.00010589	0.535858	837	452896	1.13111	K11_ORAL_LEUCOPLACIA_INCLAVO	K11	Oral leukoplakia, including avohilmo
0.0811217	0.0209789	3.86682	0.000110263	0.52093	2068	397583	1.0845	K11_CHOLANGI	K11	Cholangitis (primary sclerosing, PSC)
0.0186341	0.00482402	3.86278	0.000112105	0.504915	52581	368973	1.01881	N14_CYSTITIS	N14	Cystitis
0.0215681	0.00558475	3.86196	0.000112481	0.505421	33727	420006	1.0218	VWXY20_COMPLICATIO_MEDICAL_SURGI_CARE	VWXY20	Complications of medical and surgical care
0.0126999	0.00328864	3.86173	0.000112585	0.501521	131419	322314	1.01278	M13_DORSOPATHY	M13	Dorsopathies
0.0119204	0.00309428	3.85241	0.000116963	0.503201	237021	216712	1.01199	K11_DENTAL_OPER_ONLYAVO	K11	Dental operations, only avohilmo
0.051326	0.0133298	3.85046	0.000117896	0.514933	5431	385381	1.05267	ST19_OPEN_WOUND_LOWER_LEG	ST19	Open wound of lower leg
0.133403	0.0347023	3.84421	0.000120942	0.540116	693	441039	1.14271	AB1_CMV	AB1	Cytomegaloviral disease
0.0547699	0.0142569	3.84163	0.000122218	0.517219	4504	326530	1.0563	M13_TENDOSYNOVITISNAS	M13	Other/unspecified synovitis and tenosynovitis
0.0203358	0.00529727	3.83892	0.000123576	0.506094	37595	415845	1.02054	APPENDICITIS_BROAD	K11	Appendicitis, broad definition
0.0870208	0.0226818	3.83659	0.000124756	0.522566	1788	384093	1.09092	E4_HYPERKALAEMIA	E4	Hyperkalaemia
0.0231717	0.00604776	3.83146	0.000127385	0.507434	31326	422407	1.02344	H8_MIDDLEMASTOID	H8	Diseases of middle ear and mastoid
0.135901	0.0354848	3.82983	0.00012823	0.541686	658	443701	1.14557	IBD_CMV	AB1	Cytomegalovirus infection, IBD co-morbidity
0.111156	0.0290257	3.82958	0.000128361	0.531964	1033	384093	1.11757	E4_LACTOSEINT	E4	Lactose intolerance
0.20769	0.0544258	3.81603	0.000135619	0.573944	261	439424	1.23083	M13_POLYMYO	M13	Polymyositis
0.0378479	0.00993188	3.81075	0.000138548	0.507039	10714	433177	1.03857	ST19_FRACT_FEMUR	ILD	Fracture of femur
0.0697128	0.0183248	3.80429	0.000142212	0.519564	2717	434925	1.0722	R18_ELEVATED_ERYTHROCYTE_SEDIM_RATE_ABNORMALITY_PLASMA_VISCO	R18	Elevated erythrocyte sedimentation rate and abnormality of plasma viscosity
-0.126626	0.0333036	-3.80217	0.000143436	0.457977	805	344964	0.881063	CD2_INSITU_SKIN_TRUNK_EXALLC	CD2	Carcinoma in situ of skin of trunk
-0.04263	0.0112296	-3.79624	0.000146909	0.484784	7516	429396	0.958266	H7_IRIDOACUTE	H7	Acute and subacute iridocyclitis
0.141633	0.0373691	3.79013	0.000150571	0.543485	626	438521	1.15215	VIRALPNEUMOKNOWN	ASTHMA	Viral pneumonia (known virus, not influenza)
0.0751258	0.019835	3.78753	0.000152152	0.518881	2268	446895	1.07802	POLYPECTOMY	ASTHMA	Polypectomy (DHB20)
0.0285616	0.00754557	3.78521	0.00015358	0.504314	18521	397685	1.02897	R18_OTHER_SYMPTOMS_SIGNS_INVOLVI_COGNITIVE_FUNCTIONS_AWARE	R18	Other symptoms and signs involving cognitive functions and awareness
0.100612	0.0266474	3.77568	0.000159572	0.53398	1175	385630	1.10585	E4_THYROIDITSUBAC	E4	Subacute thyroiditis
0.020601	0.00545987	3.77317	0.000161187	0.506206	35180	415845	1.02081	K11_APPENDACUT	K11	Acute appendicitis
0.0416491	0.0110434	3.7714	0.000162333	0.515047	7652	287796	1.04253	M13_PATELLAOTH	M13	Other disorders of patella
0.0264121	0.00700462	3.77066	0.000162813	0.508079	22768	236510	1.02676	F5_DEPRESSION_RECURRENT	F5	Recurrent or chronic depression
0.0197844	0.00525348	3.76597	0.000165903	0.504901	38107	415626	1.01998	K11_PARODON_DENTAL_OPER	K11	Parodontitis and operation codes
0.158358	0.0421418	3.75774	0.000171458	0.548812	459	451665	1.17159	K11_PSC_COLITIS	K11	Colitis, primary sclerosing
0.0322301	0.0085817	3.75567	0.000172876	0.50765	16493	108817	1.03276	O15_DELIV_CAESAR	O15	Single delivery by caesarean section
0.0841723	0.0224225	3.75392	0.000174093	0.522226	1800	420324	1.08782	I9_OTHANEUR	I9	Other aneurysm
0.017109	0.00457072	3.74317	0.000181712	0.503417	53150	400583	1.01726	M13_LOWBACKPAINORANDSCIATICA	M13	Lower back pain or/and sciatica
0.109988	0.0294234	3.73811	0.000185407	0.534393	965	437420	1.11626	PSORI_STRICT	L12	Psoriasis (vulgaris), strict definition
-0.0546308	0.0146167	-3.73756	0.000185816	0.485954	4760	181658	0.946835	O15_POSTPART_HAEMORRH_PLACENTA	O15	Postpartum haemorrhage due to retained placenta
0.0227192	0.00608279	3.735	0.000187715	0.505011	29521	406534	1.02298	N14_PYELONEPHR	N14	Acute tubulo-interstitial nephritis
0.0120206	0.00322422	3.72823	0.000192828	0.503303	257656	196077	1.01209	N14_GENITOURINARY	N14	Genitourinary diseases
0.0454896	0.0122209	3.72227	0.000197437	0.514601	6396	447337	1.04654	E4_PCOS_BROAD_EXCLUSIONS	E4	Exclusions for E4_PCOS_BROAD
0.0161671	0.00434426	3.72148	0.000198059	0.503993	74555	180063	1.0163	O15_PREG_ABORT	O15	Pregnancy with abortive outcome
0.0175813	0.0047437	3.70624	0.000210359	0.506197	53926	337881	1.01774	J10_CHRONTONSADEN	J10	Chronic diseases of tonsils and adenoids
0.0338189	0.00913062	3.7039	0.000212308	0.510064	11742	360393	1.0344	K11_IBS	K11	Irritable bowel syndrome
0.0305483	0.00824921	3.70318	0.000212912	0.504241	15980	384681	1.03102	SULFONYLUREAS	RX	Sulfonylureas
0.0188136	0.00508665	3.69863	0.00021677	0.504606	41101	412632	1.01899	K11_PARODON_OPER	K11	Parodontitis or operation codes
0.0346721	0.00942014	3.68064	0.000232652	0.506618	12371	342690	1.03528	I9_CONDUCTIO	I9	Conduction disorders
0.0437693	0.0119131	3.67405	0.000238734	0.511128	6837	403431	1.04474	AB1_BACT_INTEST_OTH	AB1	Other bacterial intestinal infections
0.0346205	0.0094242	3.67357	0.000239183	0.510011	10792	442941	1.03523	K11_FISTULA	K11	Colonic or urogenital fistula
0.0225424	0.00615079	3.66496	0.000247378	0.505646	27212	420006	1.0228	VWXY20_SURGI_OTHER_MEDICAL_PROCED_CAUSE_ABNORMAL_REACTION_PATIENT_COMPLICATION_WO_MENTION_MISAD_TIME_PROCED	VWXY20	Surgical and other medical procedures as the cause of abnormal reaction of the patient, or of later complication, without mention of misadventure at the time of the procedure
0.065769	0.0179482	3.66438	0.000247939	0.518485	2793	420324	1.06798	I9_OTHPER	I9	Other peripheral vascular diseases
0.0314484	0.00858532	3.66304	0.000249235	0.5119	13366	440367	1.03195	AB1_SEXUAL_TRANSMISSION	AB1	Infections with a predominantly sexual mode of transmission
-0.0303757	0.00829755	-3.66081	0.000251423	0.492698	15418	345118	0.970081	C3_DIGESTIVE_ORGANS_EXALLC	C3	Malignant neoplasm of digestive organs
0.0217228	0.00593646	3.65922	0.000252981	0.501725	33096	406425	1.02196	I9_STR_SAH	I9	Stroke, including SAH
0.0491137	0.0134587	3.64922	0.000263039	0.516378	5103	378074	1.05034	RX_A07EA	RX	Budesonide
0.0185962	0.00509929	3.64683	0.000265497	0.504597	40863	412870	1.01877	K11_PERIODON_CHRON_INCLAVO	K11	Chronic periodontitis
0.0733005	0.02014	3.63955	0.00027311	0.518826	2242	423041	1.07605	L12_CHRONICULCEROFSKIN	L12	Chronic ulcer of skin, not elsewhere classified
0.096004	0.0263956	3.63712	0.000275709	0.528417	1243	392860	1.10076	I9_VARICVEOES	I9	Oesophageal varices
0.0184794	0.0050894	3.63097	0.000282363	0.504515	41050	412683	1.01865	K11_PARODON	K11	Parodontitis
0.096658	0.0266567	3.62603	0.00028781	0.528765	1216	439424	1.10148	M13_GIANTCELL	M13	Giant cell arteritis
0.101631	0.0280994	3.61683	0.000298228	0.530896	1086	439424	1.10697	M13_TEMPARTERIT	M13	Temporal arteritis
0.028181	0.00781247	3.60719	0.000309531	0.508861	18213	422407	1.02858	H8_MED_SUPP	H8	Suppurative and unspecified otitis media
0.0529265	0.014673	3.60706	0.00030969	0.514679	4466	378292	1.05435	J10_VIRALPNEUMO	J10	Viral pneumonia
0.0222269	0.00616802	3.60357	0.000313876	0.501876	30521	408788	1.02248	I9_STR	I9	Stroke, excluding SAH
-0.0201636	0.00559606	-3.60318	0.000314351	0.495207	37952	216666	0.980038	CD2_BENIGN_LEIOMYOMA_UTERI	CD2	Leiomyoma of uterus
0.0309646	0.00861263	3.59525	0.000324082	0.50999	13398	440335	1.03145	H8_EXTERNAL	H8	Diseases of external ear
0.0805252	0.0224414	3.58825	0.000332909	0.52239	1768	444295	1.08386	ST19_SEQUEL_INJURI_HEAD	ST19	Sequelae of injuries of head
0.113626	0.0317532	3.57842	0.000345683	0.542899	830	446523	1.12033	D3_IMMUDEFANTIBODY	D3	Immunodeficiency with predominantly antibody defects
0.0385738	0.0107943	3.57352	0.000352208	0.50811	8536	445197	1.03933	GOUT_IDIOP_NOS	RHEUMA	Gout, strict definition
0.104405	0.0292767	3.56613	0.000362298	0.532103	1015	452718	1.11005	D3_HAEMOLYTICANAEMIA	D3	Haemolytic anaemias
-0.029086	0.0082177	-3.53943	0.000400995	0.491644	15186	336430	0.971333	CD2_BENIGN_SKIN_EXALLC	CD2	Other benign neoplasms of skin
-0.0630283	0.0178077	-3.53939	0.000401051	0.480328	2930	119468	0.938917	N14_ENDOMETRIOSIS_RECTPVAGSEPT_VAGINA	N14	Endometriosis of rectovaginal septum and vagina
0.0153436	0.00433927	3.536	0.000406236	0.502205	65892	387841	1.01546	K11_HERNIA	K11	Hernia
0.0458396	0.0129751	3.53288	0.000411061	0.510753	5793	445197	1.04691	GOUT_STRICT	RHEUMA	Gout, strict definition
0.160204	0.0453482	3.53275	0.000411266	0.553216	377	385630	1.17375	E4_THYROIDNASOTH	E4	Disorder of thyroid, unspecified
0.0233107	0.00661087	3.52612	0.000421696	0.503996	23458	322314	1.02358	M13_SCIATICA	M13	Sciatica+with lumbago
0.072916	0.0207289	3.5176	0.00043547	0.522211	2125	429826	1.07564	M13_OSTEOMYELITIS	M13	Osteomyelitis
0.0522878	0.014882	3.51349	0.000442254	0.51725	4326	384436	1.05368	Z21_PERSONAL_HISTORY_OTH_DISEA_CONDI	Z21	Personal history of other diseases and conditions
0.0358029	0.0102019	3.50943	0.000449065	0.509164	9263	387841	1.03645	K11_VENTHER	K11	Ventral hernia
0.0263906	0.00752699	3.50613	0.00045468	0.50604	17872	322557	1.02674	MRI_NONSEL	RX	Non-selective monoamine reuptake inhibitors
0.0373506	0.0106737	3.4993	0.000466474	0.507867	8371	322314	1.03806	M13_CERVICALGIA	M13	Cervicalgia
0.0395545	0.0113038	3.49924	0.000466587	0.507893	7624	446109	1.04035	J10_RESPDISOTH	J10	Other respiratory disorders and diseases
0.0395545	0.0113038	3.49924	0.000466587	0.507893	7624	446109	1.04035	J10_RESPOTHER	J10	Other diseases of the respiratory system
0.062309	0.0178168	3.49721	0.000470149	0.516086	2859	432686	1.06429	L12_NAILDIS	L12	Nail disorders
-0.0302117	0.00864469	-3.49483	0.000474361	0.492163	13966	394239	0.97024	ATOPIC_STRICT_REIMB	L12	Atopic dermatitis, strict definition with reimbursement
0.0559171	0.0160021	3.49436	0.000475205	0.513879	3644	435872	1.05751	AB1_VIRAL_WARTS	AB1	Viral warts
0.110868	0.0317612	3.49066	0.000481822	0.52583	901	104642	1.11725	ANOSMIA	NEURO	Anosmia
0.0418758	0.0120219	3.48329	0.000495296	0.511817	6684	434894	1.04276	E4_HYPERPARA	E4	Hyperparathyroidism
0.118088	0.0339733	3.47591	0.000509127	0.540757	717	453016	1.12534	DRUGADVERS_CATAR	H7	Drug-induced cataract
0.0252456	0.00726884	3.47313	0.000514422	0.504645	20623	372627	1.02557	J10_COPDNAS	J10	Other chronic obstructive pulmonary disease
0.0975961	0.0281126	3.47161	0.000517349	0.529744	1086	451738	1.10252	GIANT_CELL_TEMP_ARTERITIS	RHEUMA	Giant cell arteritis with polymyalgia rheumatica
0.255848	0.0737738	3.468	0.000524349	0.578536	149	451816	1.29156	Q17_OTHER_CONGEN_MALFO_URINARY_SYSTEM	Q17	Other congenital malformations of urinary system
0.145281	0.0419505	3.46315	0.000533898	0.548351	456	423041	1.15636	L12_GRANUANNU	L12	Granuloma annulare
0.0537385	0.0155176	3.46306	0.000534078	0.516581	3850	440335	1.05521	H8_EXT_NAS	H8	Otitis externa, unspecified
0.17407	0.0502873	3.46152	0.000537139	0.549495	330	433007	1.19014	D3_NUTRIANAEMIAOTHER	D3	Other nutritional anaemias
0.214543	0.062027	3.45887	0.000542447	0.569992	196	287796	1.2393	M13_FINGERDEFORM	M13	Deformity of finger(s)
0.100949	0.0291976	3.45746	0.0005453	0.525832	1024	403936	1.10622	AB1_SEPSIS_FUNGAL_IMPL	AB1	Implicit fungal Sepsis
0.0829878	0.0240842	3.44573	0.000569519	0.524022	1514	433899	1.08653	K11_MALABSORB	K11	Intestinal malabsorption
0.0728474	0.0211897	3.43787	0.000586319	0.519771	2049	420324	1.07557	I9_ARTEMBTHR	I9	Arterial embolism and thrombosis
0.0542543	0.0158215	3.42916	0.000605455	0.512733	3760	446913	1.05575	C_DIFFICILE_ENTEROCOLITIS	AB1	Enterocolitis due to Clostridium difficile
0.0477222	0.0139405	3.42327	0.000618732	0.512304	4871	448862	1.04888	OPER_SFA	DENTAL	Direct fill therapy
0.162176	0.0474633	3.41687	0.000633451	0.550268	354	451665	1.17607	K11_PSC_COLITIS_STRICT	K11	Colitis, primary sclerosing, strict definition
0.0259511	0.00759896	3.41508	0.000637624	0.50615	17991	337881	1.02629	J10_VASOALLERRHIN	J10	Vasomotor and allergic rhinitis
0.134827	0.0394981	3.4135	0.000641336	0.541082	526	445490	1.14434	D3_SPLEENDISEASE	D3	Diseases of spleen
0.0177156	0.0052	3.40685	0.000657172	0.505655	40160	413573	1.01787	H7_CONJUNCTIVA	H7	Disorders of conjunctiva
0.131416	0.0385741	3.40684	0.000657195	0.540393	549	453075	1.14044	CMV_NOS	AB1	Other/unspecified cytomegaloviral diseases
0.143	0.0419813	3.40627	0.000658578	0.545247	464	440301	1.15373	K11_TOXLIV	K11	Toxic liver disease
0.161371	0.0474404	3.40156	0.000670032	0.555361	346	453387	1.17512	DRUGADVERS_OSTEOPO	M13	Drug-induced osteoporosis
0.138988	0.0408774	3.40013	0.000673545	0.539545	492	384093	1.14911	E4_AMYLNAS	E4	Amyloidosis, other/unspecified
0.0271366	0.00799607	3.39374	0.000689458	0.508956	16802	237816	1.02751	GEST_DIABETES	DIAB	Gestational diabetes (for exclusion)
-0.037099	0.0109375	-3.39191	0.000694078	0.486684	7945	445788	0.963581	H7_IRIDOCYC_ANTER	H7	Anterior Iridocyclitis
0.0332412	0.0098101	3.38846	0.000702861	0.507952	10755	333607	1.0338	R18_CONVU_NOT_ELSEW_CLASSIFIED	R18	Convulsions, not elsewhere classified
0.226547	0.06698	3.38231	0.00071878	0.580939	162	439424	1.25426	M13_DERMATOPOLYNAS	M13	Dermatopolymyositis, unspecified
0.0882577	0.0260993	3.38162	0.000720605	0.525135	1298	441336	1.09227	I9_SECONDRIGHT	I9	Secondary right heart disease
-0.0680713	0.0201469	-3.37876	0.000728148	0.476668	2349	451384	0.934194	CD2_INSITU_SKIN_FACE	CD2	Carcinoma in situ of skin of other and unspecified parts of face
0.0139469	0.00412794	3.37867	0.000728383	0.503929	68352	385381	1.01404	ST19_INJURI_KNEE_LOWER_LEG	ST19	Injuries to the knee and lower leg
0.0534322	0.0158167	3.37822	0.000729579	0.513484	3762	449971	1.05489	VWXY20_CONTACT_W_MACHINERY	VWXY20	Contact with machinery
0.0701031	0.0207553	3.37759	0.00073123	0.520083	1997	326530	1.07262	M13_DEQUERVAIN	M13	Radial styloid tenosynovitis [de Quervain]
0.0577917	0.0171146	3.37675	0.000733487	0.515104	3116	312465	1.05949	R18_FAECAL_INCONTINENCE	R18	Faecal incontinence
0.0628709	0.018635	3.3738	0.000741376	0.519449	2646	397865	1.06489	H8_OTALGIA	H8	Otalgia
0.059514	0.0176679	3.36847	0.000755854	0.518692	2944	438050	1.06132	L12_URTICA_ALLERG	L12	Allergic urticaria
-0.0394779	0.0117229	-3.3676	0.000758268	0.489813	7284	345118	0.961291	C3_COLORECTAL_ADENO_EXALLC	C3	Colorectal adenocarcinoma
0.0133412	0.00397234	3.35852	0.000783603	0.503173	78836	322557	1.01343	OTHER_ANTIDEPRESSANTS	RX	Other antidepressants
0.0467421	0.0139325	3.3549	0.000793939	0.515183	4769	443609	1.04785	AB1_CANDIDIASIS	AB1	Candidiasis
0.0629236	0.0187677	3.35276	0.000800101	0.516391	2547	445700	1.06495	M13_OSTEOCHONDROPATHY	M13	Other osteochondropathies
0.0559631	0.0167132	3.34843	0.000812705	0.515932	3226	450507	1.05756	CD2_BENIGN_STOMACH	CD2	Benign neoplasm: Stomach
-0.0346184	0.0103458	-3.34613	0.000819465	0.487598	8957	429396	0.965974	H7_IRIDOCYCLITIS	H7	Iridocyclitis
0.0539676	0.0161747	3.33653	0.000848308	0.516325	3495	422362	1.05545	R18_RASH_OTHER_NONSPECIFIC_SKIN_ERUPT	R18	Rash and other nonspecific skin eruption
0.115922	0.0348021	3.33089	0.000865696	0.530563	698	446969	1.12291	N14_ACUTENEPHRITIC	N14	Acute nephritic syndrome
0.154009	0.0462689	3.32857	0.00087293	0.551823	374	403864	1.1665	ST19_FAILU_REJEC_TRANSPLANTED_ORGANS_TISSU	ST19	Failure and rejection of transplanted organs and tissues
0.0401774	0.0120788	3.32627	0.000880169	0.509271	6658	447075	1.041	VWXY20_VAPAA_TAPATURMAT	VWXY20	Leisure time condition
0.0345321	0.0103873	3.32445	0.000885935	0.508315	8993	385082	1.03514	K11_OTHGASTR	K11	Other gastritis (incl. Duodenitis)
0.0687531	0.0206819	3.32432	0.000886345	0.514884	2104	394476	1.07117	L12_LICHSIMPANDPRURIGO	L12	Lichen simplex chronicus and prurigo
0.0305798	0.00921768	3.31752	0.000908216	0.504272	12447	441286	1.03105	PACEMAKER	I9	Pacemaker
0.0277683	0.0083748	3.3157	0.000914135	0.507499	14172	337881	1.02816	J10_SEPTDEV	J10	Deviated nasal septum
0.0547294	0.0165199	3.31294	0.000923193	0.51786	3312	326530	1.05625	M13_ENTESOPATHYNAS	M13	Other/unspecified enthesopathies, not elsewhere classified
0.062721	0.0189422	3.31117	0.000929059	0.51559	2479	446539	1.06473	RHINITIS_VASOMOTOR	ASTHMA	Vasomotor rhinitis (mode)
0.1129	0.0341009	3.31077	0.000930402	0.536097	733	452718	1.11952	D3_ACQHAEMOLYTICANAEMIA	D3	Acquired haemolytic anaemia
0.0287022	0.00867046	3.31035	0.000931802	0.503082	14063	412105	1.02912	I9_SEQULAE	I9	Sequelae of cerebrovascular disease
0.282042	0.0852867	3.30699	0.000943042	0.579867	100	443932	1.32583	E4_THYTOXFAC	E4	Thyrotoxicosis factitia
0.0921138	0.027884	3.30347	0.00095496	0.524171	1132	403936	1.09649	AB1_SEPSIS_FUNGAL	AB1	Fungal Sepsis
0.0368374	0.0111798	3.29501	0.000984193	0.512841	7839	401125	1.03752	ST19_SUPERF_INJURY_WRIST_HAND	ST19	Superficial injury of wrist and hand
0.0238508	0.0072389	3.29481	0.000984877	0.506305	18951	434113	1.02414	H7_VITRBODYGLOBE	H7	Disorders of vitreous body
0.248786	0.0756704	3.28776	0.00100989	0.584458	134	450646	1.28247	E4_HYPOCOMA	E4	Nondiabetic hypoglycaemic coma
0.0332035	0.0101214	3.28052	0.00103617	0.510179	10765	422407	1.03376	H8_NONSUPPNAS	H8	Nonsuppurative otitis media
0.0564775	0.0172631	3.27157	0.00106953	0.518025	3010	450723	1.0581	K11_PERIODON_CHRON_COMPL	K11	Chronic periodontitis, complicated
0.0388233	0.0118671	3.27152	0.00106973	0.5102	6820	443701	1.03959	IBD_BACT_INTEST_INFECTIONS	GASTRO	Bacterial intestinal infections, IBD co-morbidities
0.0154022	0.00470991	3.27017	0.00107484	0.503693	49869	403864	1.01552	ST19_COMPLICATIO_SURGI_MEDICAL_CARE_NOT_ELSEW_CLASSIFIED	ST19	Complications of surgical and medical care, not elsewhere classified
0.0544442	0.0166672	3.26655	0.00108866	0.516561	3392	119468	1.05595	N14_OTHNONINFVULV	N14	Other noninflammatory disorders of vulva and perineum
0.0355285	0.0108817	3.26497	0.00109474	0.50992	8033	429826	1.03617	M13_OTHERBONE	M13	Other disorders of bone
0.0507214	0.0155543	3.26092	0.00111053	0.513641	3790	326530	1.05203	M13_MUSCLE	M13	Disorders of muscles
0.115996	0.0356103	3.25738	0.00112445	0.53596	658	438050	1.12299	L12_URTICA_IDIOPAT	L12	Idiopathic urticaria
0.0804244	0.0246969	3.25645	0.00112814	0.523453	1464	441336	1.08375	I9_PULMOTHHD	I9	Other pulmonary heart/vessel disease
0.111021	0.0341389	3.25204	0.00114582	0.533402	716	446969	1.11742	N14_NEPHRITICNAS	N14	Unspecified nephritic syndrome
0.0440943	0.0135747	3.24826	0.00116114	0.508632	5890	300152	1.04508	WET_AMD	H7	Wet age-related macular degeneration
0.105643	0.0325239	3.24818	0.00116147	0.536198	777	423041	1.11143	L12_LUPUS	L12	Lupus erythematosus
0.0253734	0.00781454	3.24694	0.00116651	0.508738	16699	420112	1.0257	ST19_DISLO_SPRAIN_STRAIN_JOINTS_LIGAM_ANKLE_FOOT_LEVEL	ST19	Dislocation, sprain and strain of joints and ligaments at ankle and foot level
0.0174765	0.00538954	3.24266	0.00118418	0.503189	37567	322314	1.01763	M13_LOWBACKPAIN	M13	Low back pain
0.0644138	0.01989	3.23851	0.00120155	0.525067	2258	423041	1.06653	L12_SKINSUBCUTISNAS	L12	Other and unspecified disorders of skin and subcutaneous tissue
0.0194149	0.00600607	3.23255	0.00122693	0.506268	30025	288472	1.0196	K11_TEETH_HARD	K11	Other diseases of hard tissues of teeth
0.023026	0.00712941	3.22973	0.00123909	0.505818	19620	434113	1.02329	H7_VITREOUS	H7	Disorders of vitreous body and globe
0.0325568	0.0100829	3.22892	0.0012426	0.5089	9695	312465	1.03309	R18_DYSPHAGIA	R18	Dysphagia
0.024025	0.00744541	3.22681	0.00125177	0.506068	18833	314967	1.02432	R18_COUGH	R18	Cough
0.0279277	0.00865503	3.22676	0.001252	0.508833	14360	382065	1.02832	Z21_FIT_ADJ_OTH_DEVICES	Z21	Fitting and adjustment of other devices
0.0610777	0.0189331	3.22597	0.00125547	0.517294	2456	451277	1.06298	OPER_SHA03	DENTAL	Correction of physiology of bite - demanding therapy visit
0.125568	0.0389319	3.22533	0.00125828	0.533156	562	453171	1.13379	AB1_HELMINTIASES	AB1	Helminthiases
-0.0294136	0.00913468	-3.21999	0.00128193	0.490819	11784	337970	0.971015	CD2_BENIGN_MELANOCYTIC_EXALLC	CD2	Melanocytic naevi
0.174559	0.054215	3.21976	0.00128297	0.554441	270	413784	1.19072	H7_RETINALDETACHTRACTION	H7	Traction detachment of retina
0.0390212	0.0121335	3.21598	0.00129998	0.507443	6696	447037	1.03979	I9_STEMI	I9	Myocardial infarction, with ST-elevation
0.0569406	0.0177063	3.21584	0.00130065	0.51898	2848	326530	1.05859	M13_SPONTRUPTSYNOTEND	M13	Spontaneous rupture of synovium and tendon
-0.0692237	0.0215675	-3.20962	0.00132908	0.478205	1885	443932	0.933118	E4_THYTOXGOITMULT	E4	Thyrotoxicosis with toxic multinodular goitre
0.0736093	0.0229467	3.20784	0.00133736	0.519732	1728	312465	1.07639	R18_UNSPE_JAUND	R18	Unspecified jaundice
-0.105974	0.0331048	-3.20116	0.00136878	0.460145	805	452928	0.899448	CD2_INSITU_SKIN_TRUNK	CD2	Carcinoma in situ of skin of trunk
0.0307383	0.00960339	3.20078	0.00137056	0.500641	16902	199505	1.03122	G6_AD_WIDE_EXMORE	G6	Alzheimer‚Äôs disease, wide definition
0.0311492	0.00973526	3.19963	0.00137605	0.507215	10350	194563	1.03164	O15_PRETERM	O15	Preterm labour and delivery
0.0824345	0.0257849	3.197	0.00138863	0.521382	1383	428053	1.08593	F5_DEMINOTH	F5	Dementia in other diseases classified elsewhere
0.0418963	0.0131228	3.19264	0.00140978	0.510198	5540	434885	1.04279	ST19_SUPERF_INJURY_THORAX	ST19	Superficial injury of thorax
0.0313558	0.00982371	3.19185	0.00141367	0.507828	10261	443472	1.03185	ST19_POISO_DRUGS_MEDICAM_BIOLO_SUBST	ST19	Poisoning by drugs, medicaments and biological substances
0.0226972	0.00711553	3.18981	0.00142366	0.503939	21617	372627	1.02296	J10_COPD	J10	COPD
0.208393	0.0653398	3.18937	0.00142585	0.555989	179	366945	1.2317	ILD_NINTENDANIB	RX	ILD medications: nintedanib
0.0243896	0.0076502	3.1881	0.0014321	0.504991	16895	435504	1.02469	R18_MOUTH_BREAT	R18	Mouth breathing
0.0578608	0.01815	3.18792	0.00143298	0.514717	2770	385082	1.05957	K11_ACUTGASTR	K11	Acute gastritis
0.0978799	0.0307302	3.18514	0.00144683	0.522677	917	448636	1.10283	ILD_INSUFFICIENCY	ILD	ILD-related respiratory insufficiency
0.0241914	0.00759707	3.18431	0.001451	0.504056	17791	412885	1.02449	H7_EYELIDDIS	H7	Other disorders of eyelid
0.204375	0.0641833	3.18425	0.00145131	0.582032	188	423041	1.22676	L12_NECROLIPOIDIC	L12	Necrobiosis lipoidica, not elsewhere classified
0.0472421	0.0148779	3.17532	0.00149672	0.507056	4692	199772	1.04838	PDSTRICT_EXMORE	NEURO	Parkinson's disease, strict definition
0.0550243	0.0173726	3.1673	0.00153864	0.510537	3228	378141	1.05657	E4_FH_IHD	E4	Familial hypercholesterolemia, with ischemic heart disease
0.136807	0.0431979	3.16698	0.00154029	0.543243	439	439424	1.14661	M13_POLYARTERETAL	M13	Polyarteritis nodosa and related conditions
0.198093	0.0625643	3.16623	0.00154429	0.567332	197	446523	1.21908	D3_CVID	D3	Common variable immunodeficiency
0.0303686	0.00959495	3.16506	0.00155052	0.507057	10575	387841	1.03083	K11_UMBHER	K11	Umbilical hernia
0.0539687	0.017073	3.16106	0.00157199	0.516615	3373	141300	1.05545	N14_OTHPENIS	N14	Other disorders of penis
0.0769798	0.0243555	3.16067	0.00157407	0.521403	1470	448864	1.08002	CHIRHEP_NAS	GASTRO	Cirrhosis of liver, NAS
0.118726	0.0375865	3.15874	0.00158455	0.535411	585	427599	1.12606	K11_CHOLANGI_STRICT	GASTRO	Cholangitis (primary sclerosing, PSC), with reimbursement 202
0.0200684	0.00637374	3.1486	0.00164054	0.505087	25116	428617	1.02027	VWXY20_SURGI_OPERA_OTHER_SURGI_PROCED_CAUSE_ABNORMAL_REACTION_PATIENT_COMPLICATION_WO_MENTION_MISAD_TIME_PROCED	VWXY20	Surgical operation and other surgical procedures as the cause of abnormal reaction of the patient, or of later complication, without mention of misadventure at the time of the procedure
0.0253449	0.00804998	3.14844	0.00164146	0.50552	18117	250671	1.02567	COPD_MODE	ASTHMA	COPD (mode)
0.0198351	0.00631693	3.14	0.00168949	0.504236	26964	392505	1.02003	ST19_INTRACR_INJURY	ST19	Intracranial injury
0.0473479	0.0150987	3.13589	0.00171335	0.512647	4049	429396	1.04849	H7_KERATITISOTH	H7	Other keratitis
0.0222088	0.00708549	3.1344	0.00172204	0.504741	20424	433309	1.02246	CD2_BENIGN_COLON	CD2	Benign neoplasm: Colon
0.0361136	0.0115294	3.13232	0.00173433	0.508156	7360	436208	1.03677	N14_ACUTERENFAIL	N14	Acute renal failure
0.0271993	0.00869903	3.1267	0.0017678	0.502542	16347	249893	1.02757	NEURODEGOTH	GASTRO	Other degenerative diseases of the nervous system
0.213865	0.0685362	3.12047	0.00180564	0.574403	157	439424	1.23846	M13_DERMATOMYOTH	M13	Other dermatomyositis
0.31319	0.100443	3.1181	0.00182022	0.60373	74	453659	1.36778	VWXY20_EXPOS_IGNIT_MELTI_OTHER_CLOTH_APPAREL	VWXY20	Exposure to ignition or melting of other clothing and apparel
0.0394581	0.012668	3.11479	0.00184078	0.510438	5949	433007	1.04025	D3_ANAEMIA_IRONDEF_BLOODLOSS	D3	Iron deficiency anaemia secondary to blood loss (chronic)
0.158416	0.0508762	3.11375	0.00184729	0.554835	312	312465	1.17165	R18_HEPATOM_SPLENO_NOT_ELSEW_CLASSIFIED	R18	Hepatomegaly and splenomegaly, not elsewhere classified
0.0332271	0.0107006	3.10516	0.00190176	0.509865	8626	215354	1.03379	O15_PREG_MATERN_CARE	O15	Maternal care for other conditions predominantly related to pregnancy
0.0190666	0.00615475	3.09786	0.00194923	0.50497	27450	426283	1.01925	R18_ABNORMAL_FINDI_DIAGNOST_IMAGI_FUNCTION_STUDI_WO_DIAGNOSIS	R18	Abnormal findings on diagnostic imaging and in function studies, without diagnosis
0.0296026	0.00957335	3.09219	0.00198687	0.506924	10553	431119	1.03005	H8_BPV	H8	Benign paroxysmal vertigo
0.294484	0.0956824	3.07773	0.00208585	0.639402	75	385630	1.34243	E4_THYCRISIS	E4	Thyroid crisis or storm
0.049396	0.0160668	3.07441	0.00210919	0.507803	3827	428053	1.05064	F5_DELIRIUM	F5	Delirium, not induced by alcohol and other psychoactive substances
0.022142	0.00720654	3.07249	0.00212279	0.504073	20623	433110	1.02239	COPD_EARLYANDLATER	COPD	COPD, early/later onset
0.121933	0.0398478	3.05996	0.00221366	0.538301	509	453224	1.12968	DRUGADVERS_ADRENOCORTICAL_INSUFFICIENCY	E4	Drug-induced adrenocortical insufficiency
0.0590608	0.0193075	3.05897	0.00222103	0.515509	451113	2620	1.06084	ANY_ATC	SHARED	Any prescribed medicine buy
0.0561594	0.0183665	3.05771	0.00223034	0.515736	2814	448592	1.05777	J10_PNEUMONISOLLIQ	J10	Pneumonitis due to solids and liquids
0.0846056	0.0277739	3.04623	0.00231733	0.527642	1123	440301	1.08829	K11_HEPFAIL	K11	Hepatic failure, not elsewhere classified
0.0238988	0.00785653	3.0419	0.00235092	0.50846	18610	105370	1.02419	K11_ATTRITION	K11	Excessive attrition of teeth
-0.0468252	0.0154387	-3.03298	0.00242149	0.488618	3932	345118	0.954254	C3_MELANOMA_SKIN_EXALLC	C3	Malignant melanoma of skin
0.0415067	0.0136942	3.03098	0.00243765	0.507853	5028	448705	1.04238	VWXY20_MUUT_TAPATURMAT	VWXY20	Other condition
0.138039	0.045562	3.0297	0.00244795	0.546307	386	440367	1.14802	AB1_LATE_SYPHILIS	AB1	Late syphilis
0.0498436	0.016459	3.02835	0.00245895	0.509774	3365	450368	1.05111	AB1_ARTHROPOD	AB1	Arthropod-borne viral fevers and viral haemorrhagic fevers
0.0312571	0.0103654	3.01552	0.00256536	0.507517	9165	443472	1.03175	ST19_POISO_MEDICI	ST19	Poisoning by medicine
0.067862	0.0225391	3.01085	0.00260516	0.520873	1687	395832	1.07022	G6_ATYFAC	G6	Atypical facial pain
0.0549083	0.0182396	3.01039	0.00260911	0.511336	2709	450368	1.05644	AB1_VIRAL_HEMOR_FEVER_NOS	AB1	Viral haemorrhagic fevers, not elsewhere classified/unspecified
-0.0406796	0.0135347	-3.00557	0.0026508	0.488588	5122	448611	0.960137	C3_MELANOMA	C3	Malignant melanoma
0.177125	0.0589919	3.00254	0.00267738	0.560826	218	453515	1.19378	NASH	GASTRO	Nonalcoholic steatohepatitis
-0.0851755	0.0284501	-2.99385	0.00275479	0.469042	1070	345118	0.918351	C3_BRAIN_EXALLC	C3	Malignant neoplasm of brain
0.0472879	0.0158045	2.99205	0.00277113	0.513627	3547	326530	1.04842	M13_PLANTARFASC	M13	Plantar fascial fibromatosis
0.0917716	0.0307347	2.98593	0.00282717	0.52558	913	384093	1.09611	E4_LACTONAS	E4	Lactose intolerance, other/unspecified
-0.0466469	0.0156232	-2.98576	0.00282878	0.484021	4078	449655	0.954424	C3_SQUOMOUS_CELL_CARCINOMA_SKIN	C3	Squamous cell neoplasms and carcinomas of the skin
0.0318572	0.0106827	2.98212	0.00286258	0.506329	8923	420324	1.03237	I9_AORTANEUR	I9	Aortic aneurysm
0.042559	0.014291	2.97803	0.00290112	0.510333	4568	432149	1.04348	H7_DIPLOPIA	H7	Diplopia
0.0423552	0.0142333	2.97578	0.00292243	0.506039	5150	199772	1.04326	G6_PARKINSON_EXMORE	G6	Parkinson's disease
0.0591701	0.0198895	2.97494	0.00293049	0.517843	2295	446531	1.06096	D3_THROMBOCYTOPENIANAS	D3	Thrombocytopenia, unspecified
0.0357513	0.0120241	2.97331	0.00294605	0.513261	6575	312465	1.0364	R18_OTHER_SYMPTOMS_SIGNS_INVOLVI_DIGES_SYSTEM_ABDOMEN	R18	Other symptoms and signs involving the digestive system and abdomen
0.0559242	0.01883	2.96995	0.00297849	0.517582	2661	241998	1.05752	E4_OVARDYS	E4	Ovarian dysfunction
0.105202	0.0354282	2.96945	0.00298335	0.528834	698	440344	1.11094	G6_DEGENOTH	G6	Other and unspecified degenerative diseases of nervous system
0.0162077	0.00545837	2.96934	0.00298444	0.505481	36160	413573	1.01634	H7_CONJUNCTIVITIS	H7	Conjunctivitis
0.0803719	0.0270677	2.96929	0.00298486	0.523951	1173	429396	1.08369	H7_KERATITISINOTH	H7	Keratitis and keratoconjunctivitis in other diseases classified elsewhere
0.0196774	0.00663209	2.967	0.00300721	0.503707	24579	429154	1.01987	J10_COPDNAS_INCLAVO	J10	Other chronic obstructive pulmonary disease
0.0467129	0.0157497	2.96595	0.00301746	0.513261	3735	312465	1.04782	R18_HEARTBURN	R18	Heartburn
0.0251332	0.00847761	2.96466	0.0030302	0.504718	14089	341884	1.02545	G6_EPLEPSY	G6	Epilepsy
0.0190871	0.00644518	2.96145	0.00306198	0.50408	25190	428543	1.01927	CD2_BENIGN_COLORECANI	CD2	Benign neoplasm of colon, rectum, anus and anal canal
-0.0659347	0.0222729	-2.96031	0.00307327	0.476514	1765	322314	0.936192	M13_SACROILIITIS	M13	Sacroiliitis, not elsewhere classified
0.0301198	0.0101975	2.95364	0.00314052	0.508962	9225	432149	1.03058	H7_VISUDISTURBSUB	H7	Subjective visual disturbances
0.058904	0.0199497	2.95263	0.00315077	0.515766	2368	236510	1.06067	F5_DEPRESSION_PSYCHOTIC	F5	Psychotic depression
0.060043	0.0203391	2.9521	0.00315618	0.517357	2206	426987	1.06188	L12_LYMPHADENITIS	L12	Acute lymphadenitis
0.039769	0.0134852	2.94909	0.00318709	0.508841	5380	433177	1.04057	ST19_SUPERF_INJURY_HIP_THIGH	ST19	Superficial injury of hip and thigh
0.0136821	0.00464339	2.94657	0.00321322	0.504737	52608	401125	1.01378	ST19_INJURI_WRIST_HAND	ST19	Injuries to the wrist and hand
0.0207349	0.00704534	2.94307	0.00324977	0.501348	23945	429788	1.02095	I9_K_CARDIAC	I9	Death due to cardiac causes
0.0369904	0.0125726	2.94214	0.0032595	0.51022	5949	445700	1.03768	M13_CHRONDROPATHIES	M13	Chondropathies
0.0485246	0.0164983	2.94119	0.00326951	0.514314	3330	440301	1.04972	K11_ALCOLIV	K11	Alcoholic liver disease
0.132874	0.045177	2.94118	0.00326963	0.541962	385	441605	1.14211	DIS_THYROID_OTH	GASTRO	Other disorders of thyroid
-0.0447731	0.0152507	-2.93581	0.00332678	0.488648	3974	242261	0.956214	N14_ENDOMET_INFERT	N14	Endometriosis diagnosis and infertility diagnosis occurring together
0.0213675	0.00728183	2.93436	0.00334233	0.503711	20101	433632	1.0216	COPD_HOSPITAL	COPD	COPD, hospital admissions
0.021697	0.00740414	2.93039	0.00338534	0.503455	18808	434925	1.02193	R18_ABNORMAL_FINDI_EXAMI_BLOOD_WO_DIAGNOSIS	R18	Abnormal findings on examination of blood, without diagnosis
0.0985869	0.033648	2.92995	0.0033902	0.526166	754	438050	1.10361	L12_ERYTHEMAMULTIF	L12	Erythema multiforme
0.0473886	0.016212	2.92306	0.00346605	0.515013	3437	444295	1.04853	ST19_SEQUEL_INJURI_LOWER_LIMB	ST19	Sequelae of injuries of lower limb
-0.0397266	0.013612	-2.91849	0.00351729	0.489307	5284	345118	0.961052	C3_COLON_EXALLC	C3	Malignant neoplasm of colon
0.0166953	0.00572155	2.91797	0.00352319	0.504782	32232	385082	1.01684	K11_REFLUX	K11	Gastro-oesophageal reflux disease
0.0746492	0.0255997	2.91602	0.00354524	0.519648	1381	249893	1.07751	ST19_DIFFU_BRAIN_INJURY	ST19	Diffuse brain injury
-0.0231783	0.00798804	-2.90163	0.0037123	0.494117	17505	119468	0.977088	N14_POLYPFEMGEN	N14	Polyp of the female genital tract
0.339979	0.117242	2.89982	0.00373379	0.615666	52	453075	1.40492	CMV_PNEUMONIA	AB1	Cytomegaloviral pneumonitis
0.0811175	0.0280715	2.88967	0.00385644	0.523312	1105	432955	1.0845	H7_VERTISTRAB	H7	Vertical strabismus
0.0464786	0.0160872	2.88916	0.00386269	0.512916	3446	326530	1.04758	M13_METATARSALGIA	M13	Metatarsalgia
0.0857176	0.029695	2.8866	0.00389424	0.523911	1005	452728	1.0895	C3_LIVER_INTRAHEPATIC_BILE_DUCTS	C3	Malignant neoplasm of liver and intrahepatic bile ducts
-0.0365776	0.0126803	-2.88459	0.00391924	0.489629	5623	448110	0.964083	RX_L02BA	RX	L02BA Anti-estrogens
-0.0724244	0.0251152	-2.88368	0.00393053	0.47408	1400	345118	0.930136	C3_EYE_BRAIN_NEURO_EXALLC	C3	Malignant neoplasm of eye, brain and central nervous system
0.158026	0.0548158	2.88286	0.00394079	0.54491	267	366945	1.1712	ILD_PIRFENIDONE	RX	ILD medications: pirfenidone
0.300828	0.104597	2.87606	0.00402673	0.621663	64	451899	1.35098	L12_PEMPHIGOID_CICA	L12	Cicatricial pemphigoid
0.0473935	0.0165005	2.87224	0.00407571	0.513691	3330	450403	1.04853	ALCOLIVER	ALCO	Alcoholic liver disease
0.0482959	0.0168217	2.87104	0.00409121	0.510403	3221	450512	1.04948	VWXY20_OTHER_MEDICAL_PROCED_CAUSE_ABNORMAL_REACTION_PATIENT_COMPLICATION_WO_MENTION_MISAD_TIME_PROCED	VWXY20	Other medical procedures as the cause of abnormal reaction of the patient, or of later complication, without mention of misadventure at the time of the procedure
0.0215922	0.00752642	2.86886	0.00411957	0.5033	18491	435242	1.02183	J10_PLEURA	J10	Other diseases of pleura
0.163975	0.0571605	2.86868	0.00412185	0.545547	241	434925	1.17819	R18_ABNORMALITY_WHITE_BLOOD_CELLS_NOT_ELSEW_CLASSIFIED	R18	Abnormality of white blood cells, not elsewhere classified
0.164317	0.057378	2.86376	0.00418652	0.551881	236	424573	1.17859	E4_NUTRI_DEF_NAS	E4	Other specified/unspecified nutritional deficiencies
0.0175958	0.00615103	2.86062	0.00422816	0.505316	27076	415845	1.01775	APPENDACUT_NOCOMPLIC	K11	Acute appendicitis, no complications
0.0431759	0.0150945	2.86037	0.00423152	0.509494	4080	341884	1.04412	G6_SLEEPDISOTH	G6	Other sleep disorders
0.233288	0.0817778	2.8527	0.00433492	0.567701	116	429396	1.26274	H7_IRISCILIARYNAS	H7	Other specified and unspecified disorders of iris and ciliary body
0.0266695	0.0093562	2.85046	0.00436558	0.508344	11295	413573	1.02703	H7_CONJUNCTIVITISACUNONATOPIC	H7	Conjunctivitis (acute, non atopic)
0.0169992	0.00596381	2.85039	0.00436651	0.502394	29524	326530	1.01714	M13_ROTATORCUFF	M13	Rotator cuff syndrome
0.030754	0.0108089	2.84524	0.0044378	0.509178	8104	415845	1.03123	APPENDACUT_COMPLIC	K11	Acute appendicitis, with complications
0.191387	0.0673226	2.84284	0.00447138	0.560178	168	445490	1.21093	D3_INFARCTSPLEEN	D3	Infarction of spleen
0.0348923	0.0122841	2.84043	0.00450521	0.504946	6322	384681	1.03551	GLUCLOW_OTH	RX	Other blood glucose lowering drugs, excl. Insulins
0.0430534	0.0151921	2.83394	0.00459786	0.511173	3908	432686	1.04399	L12_ROSACEA	L12	Rosacea
0.0307596	0.0108666	2.83065	0.00464536	0.506125	8229	403864	1.03124	ST19_COMPLICATIO_INTERNAL_ORTHOPA_PROSTHET_DEVICES_IMPLANTS_GRAFTS	ST19	Complications of internal orthopaedic prosthetic devices, implants and grafts
0.0502163	0.0177445	2.82997	0.00465526	0.512307	2853	234147	1.0515	O15_EXIST_HYPERT_COMPLIC	O15	Pre-existing hypertension complicating pregnancy, childbirth and the puerperium
0.0507444	0.0179771	2.82273	0.00476174	0.513518	2825	397583	1.05205	K11_BILIAOTH	K11	Other diseases of biliary tract
0.103465	0.0366626	2.82209	0.00477116	0.531394	601	423041	1.10901	L12_LOCALDCONNECTISSUEOTH	L12	Other localized connective tissue disorders
0.0502467	0.0178138	2.82066	0.00479248	0.511529	2885	432149	1.05153	H7_VISFIELDDEF	H7	Visual field defects
0.0664339	0.0235582	2.81999	0.00480257	0.522933	1580	452153	1.06869	D3_IMMUDEF	D3	Immunodeficiencies
0.0194502	0.00689957	2.81905	0.00481665	0.501345	25372	342690	1.01964	I9_VHD	I9	Valvular heart disease excluding rheumatic fever
0.019167	0.00682331	2.80905	0.00496886	0.505168	23414	265984	1.01935	VWXY20_TRANSPO_ACCIDENTS	VWXY20	Transport accidents
[truncated: 3,030 more rows]

## Sheet: Supplementary Table 7
Estimate	SE	z	p	AUC	Cases	Controls	OR	ORlow	ORhigh	Endpoint	p_noMHC	OR_noMHC	p_noAIHTcases	OR_noAIHTcases	Description
[truncated: 14 more rows]

[truncated: 5 more sheets: Supplementary Table 8, Supplementary Table 9, Supplementary Table 10, Supplementary Table 11, Supplementary Table 12]
